# Supplementary material for: Nanoparticle exposure reactivates latent herpesvirus and restores a signature of acute infection
Source: Part Fibre Toxicol. 2017 Jan 10;14:2. doi: 10.1186/s12989-016-0181-1 (PMC5223553; doi:10.1186/s12989-016-0181-1)
Supplement: Supplementary file 2 — Supplementary Material (XLSX 7772 kb) [file 12989_2016_181_MOESM2_ESM.xlsx]

## Sheet: Full Set
																		Virus 28d + DWCNT 24h	Virus 28d + DWCNT 24h	Virus 28d + DWCNT 24h	Virus 28d + CNP 24h	Virus 28d + CNP 24h	Virus 28d + CNP 24h	DWCNT 24h	DWCNT 24h	DWCNT 24h	CNP 24h	CNP 24h	CNP 24h	Virus 29d	Virus 29d	Virus 29d	Virus 6d	Virus 6d	Virus 6d	Control	Control	Control
																		13	13	13	11	11	11	8	8	8	5	5	5	3	3	3	2	2	2	1	1	1
																		13_3_neg.asc	13_1_neg.asc	13_2_neg.asc	11_3_neg.asc	11_1_neg.asc	11_2_neg.asc	8_3_neg.asc	8_1_neg.asc	8_2_neg.asc	5_3_neg.asc	5_2_neg.asc	5_1_neg.asc	3_2_neg.asc	3_3_neg.asc	3_1_neg.asc	2_1_neg.asc	2_2_neg.asc	2_3_neg.asc	1_1_neg.asc	1_2_neg.asc	1_3_neg.asc
																	Rank_IQR Euclidean - Normalized	Virus 28d + DWCNT 24h	Virus 28d + DWCNT 24h	Virus 28d + DWCNT 24h	Virus 28d + CNP 24h	Virus 28d + CNP 24h	Virus 28d + CNP 24h	DWCNT 24h	DWCNT 24h	DWCNT 24h	CNP 24h	CNP 24h	CNP 24h	Virus 29d	Virus 29d	Virus 29d	Virus 6d	Virus 6d	Virus 6d	Control	Control	Control
																		13	13	13	11	11	11	8	8	8	5	5	5	3	3	3	2	2	2	1	1	1
	Annotation [HMDB]	IsoVal	ID	Experimental	Neutral	Theo Ion	Error	Formula	C	H	N	O	P	S	Mass (avg.)	ID	Filtered ID	13_3_neg.asc	13_1_neg.asc	13_2_neg.asc	11_3_neg.asc	11_1_neg.asc	11_2_neg.asc	8_3_neg.asc	8_1_neg.asc	8_2_neg.asc	5_3_neg.asc	5_2_neg.asc	5_1_neg.asc	3_2_neg.asc	3_3_neg.asc	3_1_neg.asc	2_1_neg.asc	2_2_neg.asc	2_3_neg.asc	1_1_neg.asc	1_2_neg.asc	1_3_neg.asc
	2,5-Dioxopentanoate;2-Oxoglutarate semialdehyde#Itaconate;Itaconic acid;Methylenesuccinic acid#Mesaconate;2-Methylfumarate;Mesaconic acid;Methylfumaric acid#Acetylpyruvate;2,4-Dioxopentanoate#(E)-Glutaconate;trans-Glutaconate;trans-Glutaconic acid;Glutaconic acid#2-Methylmaleate;Citraconate;Citraconic acid;Methylmaleic acid#4,5-Dioxopentanoate;4-Oxoglutarate semialdehyde#Glutaconic acid (see KEGG…	0	1	129.019	130.027	129.019	0.0965127	C5H6O4	5	6	0	4	0	0	129.019	1	1	0.00888548	0	0	0	0	0.0107499	0.0109306	0.0109256	0.0158028	0.0124652	0.0107246	0	0.00889789	0.0145188	0.0153417	0	0	0	0.0144093	0.0158711	0.0187627
	L-Aspartate;L-Aspartic acid;2-Aminosuccinic acid#D-Aspartate;D-Aspartic acid#Aspartate;Aspartic acid#L-Aspartic acid (see KEGG C00049); 2-aminobutanedioic acid [primary amine]#D-Aspartic acid (see KEGG C00402); (2R)-2-aminobutanedioic acid [primary amine]#Iminodiacetate; 2-[(2-oxido-2-oxoethyl)amino]acetate [secondary amine]	0	4	132.03	133.038	132.03	0.248345	C4H7NO4	4	7	1	4	0	0	132.03	5	4	0.0133009	0	0	0.0079709	0.00885191	0.00938473	0.0124895	0.0157882	0.0163778	0.0180532	0	0.0101583	0.00950528	0.00898465	0	0.00743768	0.0105107	0.00920845	0	0.0109236	0
	Ethanolamine phosphate;O-Phosphorylethanolamine;Phosphoethanolamine;O-Phosphoethanolamine#1-Hydroxy-2-aminoethylphosphonate#O-Phosphoethanolamine (see KEGG C00346); 2-aminoethyl dihydrogen phosphate [primary amine]	0	8	140.012	141.019	140.012	0.204061	C2H8NO4P	2	8	1	4	1	0	140.012	13	8	0.00870052	0	0.00871944	0.00765029	0	0	0	0.00975043	0	0	0	0	0.00763722	0.0120552	0	0	0.00878612	0.00976932	0	0	0.0162033
	0	0	15	142.999	144.006	142.999	0.210792	C5H4O5	5	4	0	5	0	0	142.999	31	15	0.0109026	0.0117571	0	0.0123981	0	0	0.00914068	0.0124162	0.0109855	0.0211635	0.0103406	0	0.0119513	0.00960851	0.0131812	0.0105033	0.00888569	0.010389	0.0114196	0.0164778	0
	2-Aceto-2-hydroxybutanoate#Mevaldate;Mevaldic acid#2-Dehydropantoate#(R)-4-Dehydropantoate#3-Hydroxy-3-methyl-2-oxopentanoic acid;3-Hydroxy-3-methyl-2-oxopentanoate#(S)-2-Aceto-2-hydroxybutanoate;(S)-2-Hydroxy-2-ethyl-3-oxobutanoate#Adipate;Hexanedioate;Hexan-1,6-dicarboxylate#4-Hydroxy-2-oxohexanoic acid;4-Hydroxy-2-oxohexanoate#(R)-3-Hydroxy-3-methyl-2-oxopentanoate#3-Hydroxy-5-oxohexanoate#2-M…	0	17	145.051	146.058	145.051	0.196483	C6H10O4	6	10	0	4	0	0	145.051	36	17	0.0395265	0.0347513	0.0163741	0.0289492	0.0281293	0.0184896	0.0332821	0.0568709	0.0491583	0.052979	0.0340555	0.025934	0.038944	0.038337	0.0363129	0.0271376	0.0330925	0.0397075	0.0521562	0.057683	0.0605965
	L-Glutamine;L-2-Aminoglutaramic acid#Glutamine;2-Aminoglutaramic acid#D-Glutamine;D-2-Aminoglutaramic acid#R replaced by H in N5-Alkylglutamine#R replaced by H in D-Glutamyl-peptide;gamma-D-Glutamyl-peptide#R replaced by H in gamma-L-Glutamyl-acceptor#3-Ureidoisobutyrate#Isoglutamine;4,5-Diamino-5-oxopentanoic acid#L-Glutamine (see KEGG C00064); (2S)-2-amino-4-carbamoyl-butanoic acid [primary ami…	0	18	145.062	146.069	145.062	0.225959	C5H10N2O3	5	10	2	3	0	0	145.062	37	18	0.0205546	0.0276997	0	0.00914545	0.00893188	0.0117059	0.0105746	0.0137663	0.0202315	0.0157087	0.0139189	0.0113824	0.0146932	0.0122147	0.0122792	0.0081725	0	0.0120867	0.0124092	0.0108416	0.0149299
	L-Glutamate;L-Glutamic acid;L-Glutaminic acid;Glutamate#D-Glutamate;D-Glutamic acid;D-Glutaminic acid;D-2-Aminoglutaric acid#DL-Glutamate;DL-Glutaminic acid;2-Aminoglutaric acid;Glutamate#O-Acetyl-L-serine;O3-Acetyl-L-serine#L-threo-3-Methylaspartate#N-(Carboxymethyl)-D-alanine;Strombine#Isoglutamate;Isoglutamic acid;3-Aminopentanedioic acid#L-4-Hydroxyglutamate semialdehyde#2-Oxo-4-hydroxy-5-ami…	0	20	146.046	147.053	146.046	0.193432	C5H9NO4	5	9	1	4	0	0	146.046	43	20	0.0292413	0.0169754	0.0329003	0.019444	0.0350314	0.0330663	0.0358835	0.0389722	0.0426649	0.0403484	0.0351373	0.0233175	0.0254289	0.0349973	0.0302505	0.0251207	0.0263439	0.0219392	0.0300657	0.0370644	0.0411412
	Propanoyl phosphate;Propionyl phosphate#Hydroxyacetone phosphate;Acetol phosphate#Glycerol 1,2-cyclic phosphate	0	25	152.996	154.003	152.996	0.143108	C3H7O5P	3	7	0	5	1	0	152.996	66	25	0	0	0.00949605	0.0108344	0.00908622	0.0146607	0.0114207	0.0182785	0	0.0104893	0.00877898	0.0100183	0.0103146	0.0105644	0.00986068	0	0.010003	0.0101977	0.0172051	0.0187384	0.0221191
	Lichenin;Lichenan#(R)-3,3-Dimethylmalate#3-Ethylmalate#2-Hydroxyadipate#(R)-2-Ethylmalate#L-Rhamnono-1,4-lactone;L-Rhamno-1,4-lactone#(2R,3S)-2,3-Dimethylmalate#3-Hydroxy-3-methylglutarate;3-Hydorxy-3-methylglutaric acid;beta-Hydroxy-beta-methylglutaric acid;Dicrotalic acid;3-Hydroxy-3-methylpentanedioic acid;Meglutol#2-Dehydro-3-deoxy-L-fuconate#2-Dehydro-3-deoxy-L-rhamnonate#D-Fucono-1,4-lacton…	0	33	161.046	162.053	161.046	0.185954	C6H10O5	6	10	0	5	0	0	161.046	92	33	0.0094578	0.0151413	0.00855698	0.00984057	0.00941083	0	0.0114118	0.0107214	0.0141428	0.0127766	0.0133	0	0.0191811	0.00974708	0.0113645	0.0106346	0	0.0112478	0	0.0124153	0
	L-Rhamnose;6-Deoxy-L-mannose;L-Mannomethylose#R replaced by H in beta-D-Fucoside#2-Deoxy-D-glucose;2-Deoxy-D-arabino-hexose;D-arabino-2-Deoxyhexose#L-Rhamnulose#6-Deoxy-D-galactose;D-Fucose#6-Deoxy-L-galactose;L-Fucose#D-Rhamnose;6-Deoxy-D-mannose;D-Mannomethylose#L-Fuculose#beta-D-Fucose#D-threo-Aldose#beta-L-Rhamnose;beta-6-Deoxy-L-mannose;beta-L-Mannomethylose#L-Rhamnofuranose#R replaced by H …	0	36	163.061	164.068	163.061	0.169133	C6H12O5	6	12	0	5	0	0	163.061	100	36	0.0370244	0.0363501	0.0119217	0.0159396	0.0191647	0.0137732	0.0133507	0.0145513	0.0168871	0.0137567	0.0113768	0.00936638	0	0.0106822	0	0	0	0	0.0163395	0.0143834	0
	L-Phenylalanine;(S)-alpha-Amino-beta-phenylpropionic acid#Phenylalanine;alpha-Amino-beta-phenylpropionic acid#D-Phenylalanine;D-alpha-Amino-beta-phenylpropionic acid#Benzocaine;Ethyl aminobenzoate#L-Phenylalanine (see KEGG C00079); 2-amino-3-phenyl-propanoic acid [primary amine]#3-Pyridinebutanoic acid; 4-pyridin-3-ylbutanoic acid [carboxylic acid]#Benzocaine (see KEGG C07527); ethyl 4-aminobenzo…	0	38	164.072	165.079	164.072	0.155853	C9H11NO2	9	11	1	2	0	0	164.072	107	38	0.0131766	0.02341	0.00903529	0.00792518	0.00744467	0	0.0121634	0	0.0136962	0.0131643	0.0116149	0.0116818	0.00828943	0.0180635	0	0.0114163	0.0107056	0	0	0.0125476	0.0157515
	Phosphodimethylethanolamine	0	43	168.043	169.05	168.043	0.138006	C4H12NO4P	4	12	1	4	1	0	168.043	118	43	0.0168375	0.012076	0.0153453	0.0176863	0.0153857	0.0116567	0.0155612	0.0268954	0.0139366	0.0179276	0.0136176	0.0183609	0.0191714	0.0214399	0.0161282	0.0116433	0.0146881	0.0157101	0.0225486	0.0249806	0.0264357
	sn-Glycerol 3-phosphate;Glycerophosphoric acid;D-Glycerol 1-phosphate;Glycerol-3-phosphate#Glycerol 1-phosphate;sn-Glycerol 1-phosphate;sn-Gro-1-P;L-Glycerol 1-phosphate#Glycerol 2-phosphate#R replaced by H in Glycerophosphodiester#DL-Glycerol 1-phosphate;Glycerol 1-phosphate;rac-Glycerol 1-phosphate;DL-Glyceryl 1-phosphate;DL-Glycerol 3-phosphate#R replaced by H in 1-Alkyl-sn-glycero-3-phosphate…	0	44	171.006	172.014	171.006	0.141562	C3H9O6P	3	9	0	6	1	0	171.006	121	44	0.0518692	0.0438382	0.0479897	0.0439347	0.0490806	0.0458133	0.0646262	0.0881264	0.0787765	0.0890599	0.0823237	0.051688	0.0573164	0.0526477	0.0439236	0.0290345	0.0322157	0.045649	0.0576268	0.0727183	0.0653602
	9-Oxononanoic acid#9-hydroxy-5Z-nonenoic acid [Hydroxy fatty acids [FA0105]]#n-heptanoyl acetic acid; 2-oxo-nonanoic acid [Oxo fatty acids [FA0106]]#3-caproyl propionic acid; 4-oxo-nonanoic acid [Oxo fatty acids [FA0106]]#4-n-valeryl butyric acid; 5-oxo-nonanoic acid [Oxo fatty acids [FA0106]]#n-butyrl n-valeric acid; 6-oxo-nonanoic acid [Oxo fatty acids [FA0106]]#6-propionyl n-caproic acid; 7-ox…	0	45	171.103	172.11	171.103	0.11835	C9H16O3	9	16	0	3	0	0	171.103	122	45	0.0148763	0.0158537	0.00914465	0.0124943	0.0109101	0.00959313	0.0131135	0.0131773	0.0175	0.0188519	0.0113192	0.0119752	0.00931017	0	0.00972108	0.0101904	0	0.00962821	0.0131912	0.0131911	0.0224596
	Decanoic acid;Decanoate;Decylic acid;n-Capric acid#p-Menthane-3,8-diol;(-)-3,8-p-Menthanediol#Isoamyl isovalerate#Ethyl octanoate;Ethyl caprylate#Capric acid (see KEGG C01571); Decanoic acid [carboxylic acid]#Capric acid (see KEGG C01571); decanoic acid [Straight chain fatty acids [FA0101]]#2-methyl nonaoic acid; 2-methyl-nonanoic acid [Branched fatty acids [FA0102]]#3-methyl-nonanoic acid [Branc…	0	46	171.139	172.146	171.139	0.200042	C10H20O2	10	20	0	2	0	0	171.139	123	46	0	0	0.0100152	0	0	0	0.0261894	0.0085586	0	0	0	0.00848296	0	0	0.0119286	0	0	0.00876004	0	0	0
	0	0	47	172.986	173.993	172.986	0.767405	C2H7O7P	2	7	0	7	1	0	172.986	125	47	0	0	0	0	0	0	0.0113891	0.0101827	0	0	0.00781557	0.00807641	0	0.00817603	0	0	0	0.00967894	0.0131723	0.0128531	0
	Aryl sulfate#Phenylsulfate;Phenol sulfate#p-Phenolsulfonic acid;p-Hydroxybenzenesulfonic acid;Phenolsulfonic acid	0	48	172.991	173.999	172.991	0.216774	C6H6O4S	6	6	0	4	0	1	172.991	126	48	0.0114843	0	0	0.00949314	0	0.0219775	0.00811842	0	0	0.00834968	0.0101761	0	0.01314	0.0156644	0.0112739	0	0	0	0.0136474	0	0
	cis-Aconitate;cis-Aconitic acid#trans-Aconitate;trans-Aconitic acid#Dehydroascorbate;Dehydroascorbic acid;L-Dehydroascorbate;L-Dehydroascorbic acid#cis-Aconitic acid (see KEGG C00417); (1Z)-1-Propene-1,2,3-tricarboxylic acid [carboxylic acid]#trans-Aconitic acid (see KEGG C02341); (E)-prop-1-ene-1,2,3-tricarboxylic acid [carboxylic acid]#Dehydroascorbic acid (see KEGG C00425); 5-(1,2-dihydroxyeth…	0	50	173.009	174.016	173.009	0.120179	C6H6O6	6	6	0	6	0	0	173.009	128	50	0.443103	0.327258	0.302699	0.336233	0.294014	0.410959	0.429399	0.417363	0.439544	0.489827	0.34832	0.299955	0.438523	0.507617	0.434449	0.272392	0.305269	0.320747	0.422346	0.456463	0.521812
	N-Acetylornithine;N2-Acetyl-L-ornithine#N5-Ethyl-L-glutamine;L-Theanine#R replaced by H in N6-Acyl-L-lysine#N-Acetylornithine (see KEGG C00437); (2S)-2-acetamido-5-aminopentanoic acid [primary amine]	0	55	173.093	174.1	173.093	0.136487	C7H14N2O3	7	14	2	3	0	0	173.093	133	55	0.0113863	0.010994	0.0091476	0	0.00767336	0	0	0.0081597	0	0	0	0.0107585	0	0.0101742	0	0	0	0	0.0128971	0.0127562	0
	N-Acetyl-L-aspartate#N-Formyl-L-glutamate#2-Amino-3-oxoadipate;2-Amino-3-oxohexanedioic acid#R replaced by H in N-Acyl-D-glutamate#N-Acetyl-L-aspartic acid (see KEGG C01042); (2S)-2-acetamidobutanedioic acid [carboxylic acid]#N-Formyl-L-glutamic acid (see KEGG C01045); (2S)-2-formamidopentanedioate [carboxylic acid]#2-amino-3-oxo-hexanedioic acid (see KEGG C05520); 2-amino-3-oxo-hexanedioic acid …	0	57	174.041	175.048	174.041	0.152924	C6H9NO5	6	9	1	5	0	0	174.041	137	57	0	0	0	0	0	0	0	0.0103948	0	0.0118409	0	0.0104735	0	0	0	0.00787331	0	0	0	0	0
	L-Citrulline;2-Amino-5-ureidovaleric acid;Citrulline#R replaced by H in L-Citrulline ester#Citrulline (see KEGG C00327); (2S)-2-amino-5-(carbamoylamino)pentanoic acid [primary amine]#Argininic acid; (2S)-5-(diaminomethylideneamino)-2-hydroxy-pentanoic acid [secondary alcohol]	0	58	174.088	175.096	174.088	0.175687	C6H13N3O3	6	13	3	3	0	0	174.088	138	58	0.018502	0.0221343	0.0203475	0.0100056	0.0107246	0.0125238	0.014243	0.0249729	0.0349787	0.0236162	0.0240752	0.00877241	0.0102934	0.0154223	0	0.00941527	0.0121399	0	0.0147206	0.0157988	0
	Ascorbate;Ascorbic acid;L-Ascorbate;L-Ascorbic acid;Vitamin C#D-Glucuronolactone;Glucurone;Glucofuranurono-6,3-lactone;D-Glucurono-3,6-lactone;D-Glucurone#2-Hydroxy-3-oxoadipate#L-xylo-Hexulonolactone;L-xylo-Hex-2-ulono-1,4-lactone#D-Glucurono-6,2-lactone#5-Dehydro-4-deoxy-D-glucuronate;4-Deoxy-L-threo-5-hexosulose uronate#(4S)-4,6-Dihydroxy-2,5-dioxohexanoate;3-Deoxy-D-glycero-2,5-hexodiulosonat…	0	59	175.025	176.032	175.025	0.122366	C6H8O6	6	8	0	6	0	0	175.025	139	59	0.0895974	0.0171151	0.156316	0.116132	0.301122	0.152189	0.167768	0.245323	0.0834269	0.0383315	0.124115	0.0654213	0.254389	0.155206	0.136844	0.0390134	0.0920791	0.0127917	0.126308	0.242028	0.0153405
	Cys-Gly;L-Cysteinylglycine#R replaced by H in R-S-Cysteinylglycine#Cysteinylglycine (see KEGG C01419); 2-(2-amino-3-sulfanyl-propanoyl)aminoacetic acid [primary amine]	0	64	177.034	178.041	177.034	0.129184	C5H10N2O3S	5	10	2	3	0	1	177.034	144	64	0.0159165	0.0101526	0.0117766	0.0159648	0.0174875	0.0211549	0.0176852	0.0226315	0.0229421	0.0226878	0.0155421	0.0163281	0.0126507	0.017693	0.0178673	0.0102751	0.00978453	0.00987799	0.0179805	0.0143031	0
	Nicotinurate;Nicotinuric acid;Nicotinylglycine#Isonicotinylglycine;Isonicotinuric acid#Nicotinuric acid (see KEGG C05380); 2-(pyridine-3-carbonylamino)acetic acid [carboxylic acid]	0	67	179.046	180.053	179.046	0.100533	C8H8N2O3	8	8	2	3	0	0	179.046	149	67	0.0334361	0.0283697	0.0349709	0.0202126	0.0289535	0.0309118	0.04077	0.0318118	0.0331192	0.0412972	0.0388373	0.0236863	0.0325482	0.0338952	0.0322715	0.0236204	0.0328097	0.035363	0.0370474	0.0334692	0.0503474
	D-Glucose;Grape sugar;Dextrose#D-Fructose;Levulose;Fruit sugar;D-arabino-Hexulose#D-Galactose#myo-Inositol;D-myo-Inositol;1D-myo-Inositol;L-myo-Inositol;1L-myo-Inositol;meso-Inositol;Inositol;Dambose;Cyclohexitol;Meat sugar;Bios I#D-Mannose;Mannose;Seminose;Carubinose#beta-D-Glucose#L-Sorbose;L-xylo-Hexulose#alpha-D-Glucose#R replaced by H in beta-D-Galactoside#D-Aldose;D-Aldose1;D-Aldose2#D-Hexo…	0	68	179.056	180.063	179.056	0.0916863	C6H12O6	6	12	0	6	0	0	179.056	150	68	0.327068	0.312902	0.165269	0.192746	0.159451	0.170839	0.192437	0.202071	0.19172	0.183694	0.20032	0.151388	0.256609	0.294302	0.249423	0.16674	0.207377	0.247958	0.213682	0.229731	0.3742
	L-Tyrosine;(S)-3-(p-Hydroxyphenyl)alanine;(S)-2-Amino-3-(p-hydroxyphenyl)propionic acid;Tyrosine#DL-Tyrosine;3-(p-Hydroxyphenyl)alanine;2-Amino-3-(p-hydroxyphenyl)propionic acid;Tyrosine#L-threo-3-Phenylserine#3-Amino-3-(4-hydroxyphenyl)propanoate;beta-Tyrosine#D-Tyrosine;(R)-3-(p-Hydroxyphenyl)alanine;(R)-2-Amino-3-(p-hydroxyphenyl)propionic acid#L-Tyrosine (see KEGG C00082); 2-amino-3-(4-hydrox…	0	72	180.067	181.074	180.067	0.0897834	C9H11NO3	9	11	1	3	0	0	180.067	155	72	0.0541738	0.0834098	0.0670443	0.0513212	0.0679095	0.0554663	0.0646224	0.0542646	0.0837976	0.0778128	0.0651818	0.0685089	0.0533866	0.0585389	0.0530423	0.0437783	0.0671644	0.0544019	0.0332774	0.0730144	0.0851562
	Mannitol;D-Mannitol#D-Sorbitol;D-Glucitol;L-Gulitol;Sorbitol#D-Iditol#L-Iditol#Galactitol;Dulcitol;Dulcose#L-Glucitol;L-Sorbitol;D-Gulitol#Galactitol (see KEGG C01697); (2S,3R,4S,5R)-hexane-1,2,3,4,5,6-hexol [primary alcohol]#Sorbitol (see KEGG C00794); (2R,3R,4R,5S)-1,2,3,4,5,6-hexanol [primary alcohol]#Mannitol (see KEGG C00392); (2R,3R,4R,5R)-hexane-1,2,3,4,5,6-hexol [primary alcohol]#L-Iditol…	0	75	181.072	182.079	181.072	0.101109	C6H14O6	6	14	0	6	0	0	181.072	158	75	0.0595029	0.0466088	0.0256974	0.0268951	0.0245071	0.0277166	0.0100618	0.0151238	0.0214304	0.0114804	0.00768656	0.017746	0	0.0149442	0.0129615	0	0	0.0101846	0.0201472	0	0
	0	0	77	182.059	183.066	182.059	0.0911299	C5H14NO4P	5	14	1	4	1	0	182.059	161	77	0.0215438	0.0202304	0.0179998	0.0219092	0.0208909	0.0170474	0.0220652	0.0209893	0.0167593	0.0137636	0.0161973	0.019025	0.0210821	0.0155945	0.0142744	0.0127765	0.0198345	0.0183673	0	0.0254826	0.0240085
	0	0	79	183.012	184.019	183.012	-0.109282	C8H8O3S	8	8	0	3	0	1	183.012	163	79	0	0.0167984	0	0.00802992	0	0	0	0	0	0.00847229	0.0091709	0.00865663	0	0	0	0	0	0	0	0.011312	0
	O-Phospho-L-serine;L-O-Phosphoserine;3-Phosphoserine;Dexfosfoserine#D-O-Phosphoserine#Phosphoserine (see KEGG C01005); (2S)-2-amino-3-phosphonooxy-propanoic acid [primary amine]#DL-O-Phosphoserine (see KEGG C01005); 2-amino-3-phosphonooxy-propanoic acid [primary amine]	0	81	184.002	185.009	184.002	0.707646	C3H8NO6P	3	8	1	6	1	0	184.002	166	81	0.0424862	0.0691359	0.0390433	0.0399293	0.0446349	0.0364541	0.0536595	0.0682425	0.0597236	0.0532467	0.0712148	0.0262049	0.0503954	0.0576051	0.0355463	0.0338886	0.0237166	0.0292212	0.0360574	0.040955	0.0398265
	0	0	83	184.109	185.116	184.109	-0.0190105	C8H15N3O2	8	15	3	2	0	0	184.109	168	83	0.00918955	0	0	0	0	0	0	0.00895252	0	0.00833545	0	0	0	0.00826049	0	0	0	0	0	0	0
	0	0	84	185.022	186.029	185.022	0.0550745	C4H11O6P	4	11	0	6	1	0	185.022	170	84	0.00991288	0	0	0.00833206	0	0.0172041	0.0173044	0.014958	0	0.0555053	0	0.00857037	0.0268091	0.0820575	0.0708361	0.0187358	0.0206502	0.038445	0.0388717	0.0501892	0.033788
	(S)-AMPA;(S)-2-Amino-3-(3-hydroxy-5-methyl-4-isoxazolyl)propionic acid	0	85	185.057	186.064	185.057	0.0672442	C7H10N2O4	7	10	2	4	0	0	185.057	171	85	0.010088	0	0.0179972	0.0125784	0.0128637	0.0131931	0.0134769	0.0143264	0.0246827	0.0161393	0.0220361	0.0179762	0.0169316	0.0176741	0	0.0108562	0.0126686	0.0142644	0.0136508	0.0127583	0
	10-Oxodecanoate#(3R)-6-Hydroxy-3-isopropenyl-heptanoate#(5R)-6-Hydroxy-5-isopropenyl-2-methylhexanoate#(3S)-6-Hydroxy-3-isopropenyl-heptanoate#(5S)-6-Hydroxy-5-isopropenyl-2-methylhexanoate#2-Oxodecanoic acid;2-Oxodecanoate#Epomediol;2,6-Dihydroxycineol#3-Oxodecanoic acid; 3-oxodecanoic acid [ketone]#10-hydroxy-2E-decenoic acid [Hydroxy fatty acids [FA0105]]#9-hydroxy-2E-decenoic acid [Hydroxy fa…	0	86	185.118	186.126	185.118	0.0888891	C10H18O3	10	18	0	3	0	0	185.118	172	86	0	0.0111421	0	0	0.0102615	0	0.00935245	0.011555	0.0107158	0.0152602	0	0	0	0	0	0	0	0.00975433	0	0.0127059	0
	10-Hydroxydecanoic acid;10-Hydroxydecanoate#3-Hydroxycapric acid; 3-hydroxydecanoic acid [secondary alcohol]#(R)-3-Hydroxydecanoic acid; (3R)-3-hydroxydecanoic acid [secondary alcohol]#2-hydroxy capric acid; 2-hydroxy-decanoic acid [Hydroxy fatty acids [FA0105]]#4-hydroxy capric acid; 4-hydroxy-decanoic acid [Hydroxy fatty acids [FA0105]]#5-hydroxy capric acid; 5-hydroxy-decanoic acid [Hydroxy fa…	0	90	187.134	188.141	187.134	0.045422	C10H20O3	10	20	0	3	0	0	187.134	176	90	0	0	0	0.00775887	0.0140034	0	0.0163255	0	0	0	0	0.00973253	0	0	0	0	0	0	0	0	0
	0	0	91	188.021	189.028	188.021	-0.495918	C7H11NOS2	7	11	1	1	0	2	188.021	177	91	0.0144985	0.0234147	0.0089386	0.00733391	0.0126016	0	0.0107408	0.0118526	0.0180123	0.0257033	0.0184506	0	0	0.00831554	0.0208197	0	0.0116497	0.0132859	0.014519	0.0110566	0
	3-Sulfocatechol;2,3-Dihydroxybenzenesulfonate#4-Sulfocatechol	0	93	188.986	189.994	188.986	0.0529139	C6H6O5S	6	6	0	5	0	1	188.986	179	93	0	0	0.0128944	0.00986729	0	0	0	0.0164401	0.0146089	0.0423296	0.0494281	0.0109408	0.0123104	0	0	0	0	0.0103003	0	0	0
	0	0	94	189.005	190.012	189.005	-0.623359	C7H10O2S2	7	10	0	2	0	2	189.005	180	94	0.0151118	0.0176794	0	0.00743056	0	0	0	0.015205	0.0174004	0.0121063	0.0111679	0.00820401	0	0	0.0100932	0.00910281	0	0	0	0	0
	3-Dehydroquinate;3-Dehydroquinic acid;5-Dehydroquinate;5-Dehydroquinic acid#4-Hydroxy-4-methyl-2-oxoadipate#4-Hydroxy-2-oxo-heptanedioate;4-Hydroxy-2-ketopimelate;4-Hydroxy-2-oxoheptanedioic acid#2,4-Dihydroxyhept-2-enedioate;2,4-Dihydroxyhept-2-1,7-dioate;2,4-Dihydroxyhept-2-enedioic acid#3-Dehydroquinate (see KEGG C00944); 1,3,4-trihydroxy-5-oxocyclohexane-1-carboxylic acid [ketone]#4-hydroxy-2…	0	95	189.04	190.048	189.04	0.0398751	C7H10O6	7	10	0	6	0	0	189.04	181	95	0.0109519	0	0.012161	0.00952334	0.0108468	0.0188586	0.013692	0.0150385	0.0156926	0.0114462	0.0106629	0.0123473	0	0.0200342	0.00822153	0	0.00997512	0.0122692	0.0124747	0.0131853	0.0168004
	LL-2,6-Diaminoheptanedioate;LL-2,6-Diaminopimelate;LL-2,6-Diaminopimelic acid#meso-2,6-Diaminoheptanedioate;meso-2,6-Diaminopimelate;meso-2,6-Diaminopimelic acid;meso-Diaminoheptanedioate#Selenocystathionine#L-Selenocystathionine#Diaminopimelic acid (see KEGG C00666); 2,6-diaminoheptanedioic acid [primary amine]#Selenocystathionine (see KEGG C05699); 2-amino-4-(2-amino-3-hydroxy-3-oxopropyl)selan…	0	96	189.088	190.095	189.088	-0.0634625	C7H14N2O4	7	14	2	4	0	0	189.088	182	96	0	0	0	0	0	0	0	0	0	0	0	0	0	0	0.00818313	0	0	0	0	0	0
	5-Hydroxyindoleacetate#5,6-Dihydroxy-3-methyl-2-oxo-1,2-dihydroquinoline#5-Phenyl-1,3-oxazinane-2,4-dione#5-Hydroxyindoleacetic acid (see KEGG C05635); 2-(5-hydroxy-1H-indol-3-yl)acetic acid [phenol or hydroxyhetarene]	0	99	190.051	191.058	190.051	0.0670399	C10H9NO3	10	9	1	3	0	0	190.051	185	99	0.0179998	0.0318196	0.0188203	0.0163326	0.0170087	0.0115902	0	0.00912109	0	0	0	0	0.0187682	0.035866	0	0	0.0129885	0.0108855	0	0	0
	Citrate;Citric acid;2-Hydroxy-1,2,3-propanetricarboxylic acid;2-Hydroxytricarballylic acid#Isocitrate;Isocitric acid;1-Hydroxytricarballylic acid;1-Hydroxypropane-1,2,3-tricarboxylic acid#(1R,2S)-1-Hydroxypropane-1,2,3-tricarboxylate;D-threo-Isocitric acid#5-Dehydro-4-deoxy-D-glucarate#2,5-Didehydro-D-gluconate;2,5-Diketogluconic acid#Carboxymethyloxysuccinate;(Carboxymethoxy) succinic acid#2-Deh…	0	101	191.02	192.027	191.02	0.0357712	C6H8O7	6	8	0	7	0	0	191.02	188	101	0.0795799	0.0855033	0.069769	0.0696956	0.0642822	0.091365	0.100385	0.0972667	0.102602	0.117683	0.0800453	0.0684014	0.0833172	0.117443	0.097173	0.0612158	0.0720842	0.0800772	0.100779	0.105452	0.130743
	(3-Arylcarbonyl)-alanine#Phenylacetylglycine#5,6-Dihydroxy-3-methyl-2-oxo-1,2,5,6-tetrahydroquinoline#Gentioflavine#Cichorine#3-Carbamoyl-2-phenylpropionaldehyde#4-Hydroxy-5-phenyltetrahydro-1,3-oxazin-2-one#Phenylacetylglycine (see KEGG C05596); 2-(2-phenylacetyl)aminoacetic acid [carboxylic acid]#Methylhippuric acid; methyl 2-benzamidoacetate [carboxylic acid ester]#2-Methylhippuric acid (see K…	0	103	192.067	193.074	192.067	0.0203315	C10H11NO3	10	11	1	3	0	0	192.067	190	103	0.0107906	0.0100433	0	0.00990461	0	0	0.00820467	0	0	0.0110626	0	0	0	0.0146309	0	0.0078152	0.00984446	0	0	0.0137163	0
	0	0	105	192.991	193.998	192.991	0.0304419	C5H7O6P	5	7	0	6	1	0	192.991	193	105	0.0325694	0.0217165	0.0200058	0.0212108	0.0184176	0.0167048	0.0368001	0.0335302	0.0232713	0.0293838	0.0259063	0.0176687	0.0357126	0.0353163	0.0272708	0.0145829	0.0251053	0.0255618	0.0255223	0.0305016	0.0343317
	D-Gluconic acid;D-Gluconate;D-gluco-Hexonic acid#D-Mannonate#L-Idonate#L-Gulonate;L-Gulonic acid;Gulonate;Gulonic acid#D-Altronate#D-Galactonate;D-Galactonic acid#2-Carboxy-D-arabinitol#L-Galactonate;L-Galactonic acid#Galactonic acid; (2R,3S,4S,5R)-2,3,4,5,6-pentahydroxyhexanoic acid [primary alcohol]#Gluconic acid (see KEGG C00257); (2R,3S,4R,5R)-2,3,4,5,6-pentahydroxyhexanoic acid [primary alco…	0	108	195.051	196.058	195.051	0.0307612	C6H12O7	6	12	0	7	0	0	195.051	196	108	0.0930913	0.0933797	0.0912126	0.0906891	0.0872884	0.0941402	0.100619	0.108138	0.118744	0.11022	0.111114	0.0725823	0.0913319	0.108134	0.0978038	0.0687383	0.0764066	0.0948638	0.0976264	0.10251	0.115009
	R replaced by H in Deoxyribonucleotide#R replaced by H in Deoxynucleoside 3'-phosphate#R replaced by H in Deoxynucleoside 5'-phosphate;2'-Deoxynucleoside 5'-phosphate;2'-Deoxynucleoside 5'-monophosphate#R replaced by H in Deoxynucleoside phosphate#R replaced by H in 1-(1-Alkenyl)-sn-glycero-3-phosphate	0	111	197.022	198.029	197.022	0.0425079	C5H11O6P	5	11	0	6	1	0	197.022	200	111	0.0396256	0.0386879	0.0336207	0.0240337	0.0313246	0.0200867	0.0447276	0.0630113	0.0498947	0.0617589	0.0459428	0.03095	0.0290504	0.0287825	0.0281974	0.0197579	0.0244134	0.0274034	0.0350976	0.048918	0.0423533
	(S)-2-Amino-3-(3-hydroxy-4-oxo-4H-pyridin-1-yl)propanoate;L-Mimosine#Clavaminic acid;Clavaminate	0	112	197.057	198.064	197.057	0.0448246	C8H10N2O4	8	10	2	4	0	0	197.057	201	112	0.0192432	0.0147955	0.0210931	0.015782	0.0172212	0.0168229	0.0232791	0.0157327	0.0293811	0.0194529	0.018951	0.0194228	0.0209121	0.0260489	0.0219845	0.0173861	0.0154395	0.0270429	0.0210699	0.0257276	0.0201317
	(-)-Menthyl acetate;l-Menthyl acetate;Menthyl acetate#Citronellyl acetate;3,7-Dimethyl-6-octen-1-yl acetate#Neomenthyl acetate#Decanoyl acetaldehyde#5-Dodecenoic acid; (5Z)-dodec-5-enoic acid [carboxylic acid]#trans-Dodec-2-enoic acid; (2E)-dodec-2-enoic acid [carboxylic acid]#5-methyl-2-undecenoic acid [Branched fatty acids [FA0102]]#2-lauroleic acid; 2-dodecenoic acid [Unsaturated fatty acids […	0	113	197.155	198.162	197.155	0.0415308	C12H22O2	12	22	0	2	0	0	197.155	202	113	0.0177176	0.0162539	0	0	0.00860857	0.0136595	0.00921684	0.00980763	0.0149977	0.0146723	0.00938158	0.0107787	0	0.00993299	0.0127076	0.0100517	0.0116875	0	0	0	0
	D-Erythrose 4-phosphate#R replaced by H in 1-Acyl-sn-glycerol 3-phosphate#D-Threose 4-phosphate#Erythrulose 1-phosphate#D-Erythrulose 4-phosphate#R replaced by H in 2-Acyl-sn-glycerol 3-phosphate#D-Erythrose 4-phosphate (see KEGG C00279); (2,3-dihydroxy-4-oxo-butoxy)phosphonic acid [aldehyde]	0	115	199.001	200.009	199.001	0.0153868	C4H9O7P	4	9	0	7	1	0	199.001	207	115	0.00937717	0	0.0102575	0.0123877	0.0111192	0.0125816	0.0124949	0.0165054	0.0200481	0.0130046	0	0.0127146	0.00969648	0.0139047	0.0168997	0	0.0100315	0	0	0.0153194	0
	Dodecanoic acid;Dodecanoate;Dodecylcarboxylate;Lauric acid#Dodecanoic acid (see KEGG C02679); Dodecanoic acid [carboxylic acid]#Lauric acid (see KEGG C02679); dodecanoic acid [Straight chain fatty acids [FA0101]]#Isolauric acid; 10-methyl-undecanoic acid [Branched fatty acids [FA0102]]#2-methyl-undecanoic acid [Branched fatty acids [FA0102]]#3-methyl-undecanoic acid [Branched fatty acids [FA0102]…	0	116	199.17	200.178	199.17	0.0594115	C12H24O2	12	24	0	2	0	0	199.17	208	116	0.0989891	0.0751013	0.0472558	0.052338	0.0504753	0.0466196	0.0947644	0.0506313	0.0581454	0.0563825	0.0456464	0.0503259	0.079951	0.0571696	0.0696552	0.0762437	0.0506439	0.0629858	0.0684661	0.0533368	0.0565513
	11-amino-undecanoic acid [Amino fatty acids [FA0110]]	0	119	200.166	201.173	200.166	0.0530111	C11H23NO2	11	23	1	2	0	0	200.166	212	119	0	0	0	0.0390226	0.0369449	0.0387174	0.0378552	0.0494537	0.0830293	0.0329845	0.0403619	0.0500511	0.0466049	0.0722236	0.037937	0.0466573	0.0363196	0.0487011	0.0651642	0.0387198	0.0356427
	0	0	121	201.038	202.045	201.038	0.560188	C12H10OS	12	10	0	1	0	1	201.038	215	121	0.0888157	0.0555198	0.0192827	0.0073889	0.0217568	0	0.0178819	0.0152629	0.0198269	0.0611573	0.0544591	0.0108199	0.0159234	0.0124972	0.0124335	0	0.0155301	0.0110967	0	0.0148919	0.0231101
	Sebacic acid;Decanedioic acid#Diethyl adipate;Diethyl hexanedioate#Sebacic acid (see KEGG C08277); Decanedioic acid [carboxylic acid]#Sebacic acid (see KEGG C08277); Decanedioic acid [Dicarboxylic acids [FA0117]]	0	122	201.113	202.121	201.113	0.130787	C10H18O4	10	18	0	4	0	0	201.113	216	122	0.00895181	0.012	0.00964919	0.00762657	0.0157178	0	0.0167158	0.0157651	0.0110717	0.013391	0.0144419	0.00949506	0	0.0091676	0.00874449	0	0.0131186	0	0.017006	0.0193401	0
	0	0	124	202.028	203.035	202.027	0.197993	C7H10NO4P	7	10	1	4	1	0	202.028	218	124	0	0	0.0137043	0.013428	0.0134037	0.0124698	0.0154204	0.012259	0	0.010404	0.0126201	0	0.0114194	0	0.00974934	0.0104274	0	0	0.0137127	0	0
	Levamisole	0	125	203.065	204.072	203.065	0.0653929	C11H12N2S	11	12	2	0	0	1	203.065	221	125	0.0639358	0.0889248	0.041727	0.0329837	0.0393998	0.0273242	0.0436045	0.0843269	0.089414	0.052969	0.00928779	0.0492599	0.0532099	0.048438	0.0671229	0.0397466	0.040338	0.0760916	0.126571	0.052004	0.0527256
	L-Tryptophan;Tryptophan;(S)-alpha-Amino-beta-(3-indolyl)-propionic acid#D-Tryptophan#Tryptophan;alpha-Amino-beta-(3-indolyl)-propionic acid#Ethotoin#Vasicinol;Pyrrolo(2,1-b)quinazoline-3,7-diol, 1,2,3,9-tetrahydro-, (R)-#Idazoxan#Nirvanol#L-Tryptophan (see KEGG C00078); (2S)-2-amino-3-(1H-indol-3-yl)propanoic acid [primary amine]#D-Tryptophan (see KEGG C00525); (2R)-2-amino-3-(1H-indol-3-yl)propa…	0	126	203.083	204.09	203.083	0.0434946	C11H12N2O2	11	12	2	2	0	0	203.083	222	126	0.0921547	0.190195	0.0902737	0.0489524	0.0964422	0.0842954	0.11671	0.113459	0.157705	0.155993	0.129195	0.125295	0.0813035	0.0796122	0.0851189	0.0626324	0.119964	0.109215	0.0917727	0.126906	0.153117
	N6-Acetyl-N6-hydroxy-L-lysine;N6-Acetyl-N6-hydroxylysine#N5-(L-1-Carboxyethyl)-L-ornithine#Selenohomocystine	0	127	203.104	204.111	203.104	0.0498661	C8H16N2O4	8	16	2	4	0	0	203.104	223	127	0.0219769	0.0105083	0.0243163	0.0226847	0.0260476	0.024474	0.0228547	0.0195155	0.0278207	0.0232929	0.0240733	0.0234068	0.0240044	0.0308637	0.0262908	0.0143991	0.013257	0.0189214	0.0192466	0.0245388	0.0300159
	Indolelactate#5-Methoxyindoleacetate#Gentianamine#Swietenidin B#Indolelactic acid (see KEGG C02043); 2-hydroxy-3-(1H-indol-3-yl)-propionic acid [secondary alcohol]#5-Methoxyindoleacetate (see KEGG C05660); 2-(5-methoxy-1H-indol-3-yl)acetic acid [alkyl aryl ether ]#Cinnamoylglycine; 2-[[(E)-3-phenylprop-2-enoyl]amino]acetic acid [carboxylic acid]	0	130	204.067	205.074	204.067	0.0637047	C11H11NO3	11	11	1	3	0	0	204.067	226	130	0.00986721	0	0	0	0	0	0.00853441	0.0152971	0.0150759	0.00929706	0.0113644	0	0	0	0	0	0	0	0.0146834	0	0
	(R)-2-Hydroxybutane-1,2,4-tricarboxylate;Homocitrate;Homocitric acid;3-Hydroxy-3-carboxyadipic acid;(R)-2-Hydroxy-1,2,4-butanetricarboxylic acid#2-Methylcitrate;2-Hydroxybutane-1,2,3-tricarboxylate;(2R,3S)-2-Hydroxybutane-1,2,3-tricarboxylate#(2S,3R)-3-Hydroxybutane-1,2,3-tricarboxylate;Methylisocitrate;Methylisocitric acid#Homoisocitrate;3-Carboxy-2-hydroxyadipate;(-)-1-Hydroxy-1,2,4-butanetrica…	0	132	205.035	206.043	205.035	0.0414563	C7H10O7	7	10	0	7	0	0	205.035	229	132	0.297098	0.241551	0.233834	0.251225	0.251928	0.306553	0.341145	0.329639	0.355947	0.38922	0.280362	0.253001	0.319657	0.385652	0.304561	0.22473	0.236553	0.255111	0.327601	0.349128	0.412904
	Benzyl 2-methyl-3-oxobutanoate#p-Methoxycinnamic acid ethyl ester;Ethyl p-methoxycinnamate#3-Dimethylallyl-4-hydroxybenzoate#Acetyleugenol	0	133	205.087	206.094	205.087	0.0455075	C12H14O3	12	14	0	3	0	0	205.087	230	133	0.0376998	0.0501088	0.0224798	0.0196887	0.0180503	0.0134684	0.0230403	0.037794	0.037109	0.0341788	0.0237238	0.0117673	0.0273172	0.0205825	0.0220651	0.0133213	0.021777	0.0267466	0.023038	0.0332986	0.0284262
	alpha-Irone#(+)-trans-alpha-Irone#4-Octylphenol;4-n-Octylphenol#4-tert-Octylphenol;4-t-Octylphenol;4-(1,1,3,3-Tetramethylbutyl)phenol#9Z,11E,13-Tetradecatrienal [Fatty aldehydes [FA06]]#(+)-Mayurone; (+)-15-nor-4-thujopsen-3-one [C15 isoprenoids (sesquiterpenes) [PR0103]]	0	134	205.16	206.167	205.16	0.057365	C14H22O	14	22	0	1	0	0	205.16	231	134	0.0175873	0.0161434	0	0.0100734	0.00780809	0	0.0189167	0.0168799	0.0213738	0.0167148	0.0149813	0	0.0104686	0.00886394	0.0122725	0.0119219	0.0105061	0.0115705	0.0173737	0.0163948	0.0183085
	1-Naphthalenesulfonic acid;Naphthalene-1-sulfonate#2-Naphthalenesulfonic acid;Naphthalene-2-sulfonate	0	139	207.012	208.019	207.012	0.0456205	C10H8O3S	10	8	0	3	0	1	207.012	236	139	0.0370535	0.0543611	0.027734	0.0228633	0.0211032	0.021904	0.0107012	0	0.013128	0.0102975	0.0421152	0	0.0243314	0.00882763	0.0258777	0.0117245	0	0	0.0223875	0.0533247	0.0372247
	N-Benzyloxycarbonylglycine;N-CBZ-glycine#4-Hydroxyphenylacetylglycine;p-Hydroxyphenylacetylglycine#3-Carbamoyl-2-phenylpropionic acid#Hydroxyphenylacetylglycine (see KEGG C05596); 2-[[2-(4-hydroxyphenyl)acetyl]amino]acetic acid [phenol or hydroxyhetarene]	0	143	208.062	209.069	208.062	-0.0624815	C10H11NO4	10	11	1	4	0	0	208.062	241	143	0.009328	0.0124411	0	0	0.00781698	0	0	0	0	0	0.00970101	0	0.0105494	0.0091006	0.0122907	0	0	0.0157092	0	0	0
	3E,5E-tridecadienoic acid [Unsaturated fatty acids [FA0103]]#3Z,5E-tridecadienoic acid [Unsaturated fatty acids [FA0103]]#3-tridecynoic acid [Unsaturated fatty acids [FA0103]]#4-tridecynoic acid [Unsaturated fatty acids [FA0103]]#5-tridecynoic acid [Unsaturated fatty acids [FA0103]]#6-tridecynoic acid [Unsaturated fatty acids [FA0103]]#7-tridecynoic acid [Unsaturated fatty acids [FA0103]]#8-tride…	0	146	209.155	210.162	209.155	-0.00119529	C13H22O2	13	22	0	2	0	0	209.155	247	146	0	0	0	0.00827639	0.013163	0.0119674	0.0111107	0.0106827	0.016484	0.0126169	0.0152935	0.0129233	0	0	0.00833142	0.00839695	0.0158302	0	0.0142109	0.0138015	0
	Zalcitabine;2',3'-Dideoxycytidine	0	149	210.088	211.096	210.088	0.0299493	C9H13N3O3	9	13	3	3	0	0	210.088	252	149	0.0446351	0.0438703	0.0554847	0.0339577	0.0416758	0.0465402	0.0533817	0.0595672	0.0563215	0.051692	0.0526723	0.0410857	0.0408876	0.0517098	0.0374838	0.0276857	0.0385481	0.055778	0.0424881	0.0452622	0.0538065
	0	0	150	211.001	212.009	211.001	0.000199051	C5H9O7P	5	9	0	7	1	0	211.001	257	150	0.125443	0.136205	0.122407	0.102633	0.108489	0.103038	0.148672	0.173853	0.123496	0.16865	0.147489	0.106477	0.119141	0.157595	0.125798	0.0813587	0.0965218	0.107475	0.123025	0.137422	0.145185
	Zonisamide	0	151	211.018	212.026	211.018	0.0269361	C8H8N2O3S	8	8	2	3	0	1	211.018	258	151	0.020873	0.0174805	0	0.0139601	0.0124093	0	0.0124018	0.0214331	0.0180904	0.0171572	0	0.0179355	0.00907625	0.0118647	0.0192307	0.013765	0	0.025687	0.0552981	0.0159373	0.0243372
	0	0	153	211.098	212.105	211.098	0.0839138	C11H16O4	11	16	0	4	0	0	211.098	260	153	0.0144123	0.0247698	0.010702	0.011516	0.0129919	0	0.0115565	0.0282703	0.0189247	0.020806	0.0175757	0.0095699	0	0.0137316	0.00868914	0.00903506	0	0.0123387	0	0	0
	Cucurbic acid#Putaminoxin#Traumatin;(10E)-12-Oxododecenoic acid#12-Oxo-9(Z)-dodecenoic acid#10-Hydroxy-3,7-dimethyl-2E,6E-decadienoic acid [Unsaturated fatty acids [FA0103]]#12-hydroxy-3Z,6Z-dodecadienoic acid [Hydroxy fatty acids [FA0105]]#8-Hydroxy-4,8-dimethyl-4E,9-decadienoic acid [Hydroxy fatty acids [FA0105]]#Traumatin; 12-oxo-10E-dodecenoic acid [Oxo fatty acids [FA0106]]#12-oxo-10Z-dodece…	0	154	211.134	212.141	211.134	-0.00403535	C12H20O3	12	20	0	3	0	0	211.134	261	154	0.0111047	0.0109056	0	0	0.0104062	0.0100602	0.00902438	0.0104919	0	0.0144924	0.0107873	0	0.0158078	0.00974115	0.00966586	0	0	0	0	0	0
	2-methyl-2-dodecenoic acid [Branched fatty acids [FA0102]]#2-methylene dodecanoic acid; 2-decyl-2-propenoic acid [Branched fatty acids [FA0102]]#3-n-decyl acrylic acid; 2-tridecenoic acid [Unsaturated fatty acids [FA0103]]#Isotridecenoic acid; 11-tridecenoic acid [Unsaturated fatty acids [FA0103]]#12-tridecenoic acid [Unsaturated fatty acids [FA0103]]#7-tridecenoic acid [Unsaturated fatty acids […	0	155	211.17	212.178	211.17	0.0302363	C13H24O2	13	24	0	2	0	0	211.17	262	155	0.00900271	0.0113817	0.0108932	0.010531	0.0112335	0	0	0	0	0	0.00996641	0.0116792	0.0104558	0	0.012552	0	0.0120497	0	0	0.0124411	0
	Indoxyl sulfate; potassium 1H-indol-3-yl sulfate [sulfuric acid monoester]	0	157	212.002	213.01	212.002	0.0391128	C8H7NO4S	8	7	1	4	0	1	212.002	265	157	0.107154	0.0581481	0.0980576	0.0703216	0.086938	0.0857287	0.0506317	0.0719826	0.069159	0.11494	0.142367	0.0339008	0.084615	0.110894	0.0718216	0.0531944	0.0849321	0.0620156	0.0803968	0.0832867	0.0714327
	0	0	159	212.166	213.173	212.166	0.00804089	C12H23NO2	12	23	1	2	0	0	212.166	267	159	0	0.0126961	0	0.00800178	0.00880635	0	0.0402567	0	0	0	0	0	0.00959944	0.0085397	0	0.00808942	0	0.01262	0	0	0
	R replaced by H in 3'-Phosphomononucleotide#R replaced by H in 5'-Phosphomononucleotide#2-Deoxy-D-ribose 1-phosphate;2-Deoxy-alpha-D-ribose 1-phosphate#2-Deoxy-D-ribose 5-phosphate#R replaced by H in 5'-Phosphomonoester#R replaced by H in Nucleoside 5'-phosphate#R replaced by H in 5'-Phosphomononucleotides#R replaced by H in 2-Acetyl-1-alkyl-sn-glycero-3-phosphate#R replaced by H in Nucleoside ph…	0	164	213.017	214.024	213.017	-0.032434	C5H11O7P	5	11	0	7	1	0	213.017	273	164	0	0	0.0109191	0.00828567	0.0101031	0.0102556	0	0	0	0	0.00981318	0	0	0	0	0.00899019	0	0	0	0.013134	0
	0	0	165	213.034	214.041	213.034	-0.00625722	C8H10N2O3S	8	10	2	3	0	1	213.034	274	165	0	0	0	0	0.00922492	0	0.00990262	0.0156521	0.0152643	0	0.0120009	0	0	0	0	0	0	0	0.0127656	0	0
	0	0	166	213.113	214.121	213.113	0.0232646	C11H18O4	11	18	0	4	0	0	213.113	275	166	0.164553	0.172216	0.160484	0.107482	0.121575	0.141397	0.147014	0.217236	0.208659	0.171152	0.141524	0.113827	0.059289	0.11364	0.0706996	0.0871006	0.100563	0.153373	0.0936753	0.0815626	0.173469
	3-Oxododecanoic acid;3-Oxododecanoate#3-Oxododecanoic acid; 3-oxododecanoic acid [ketone]#12-hydroxy-10-dodecenoic acid [Hydroxy fatty acids [FA0105]]#10-hydroxy-11-dodecenoic acid [Hydroxy fatty acids [FA0105]]#12-hydroxy-3Z-dodecenoic acid [Hydroxy fatty acids [FA0105]]#3R-hydroxy-5Z-dodecenoic acid [Hydroxy fatty acids [FA0105]]#4-keto lauric acid; 4-oxo-dodecanoic acid [Oxo fatty acids [FA010…	0	167	213.15	214.157	213.15	0.0270327	C12H22O3	12	22	0	3	0	0	213.15	276	167	0.0172342	0.0196883	0.0107507	0.00789393	0.0174019	0.0121121	0.0154776	0.0148964	0	0	0.00961307	0.0108316	0.0143156	0.0144456	0.0148434	0.00967037	0.0131433	0.0135475	0.0145807	0.0134837	0
	CAI-1;Cholerae autoinducer-1#Tridecanoic acid#Tridecanoic acid (see KEGG C13795); tridecanoic acid [carboxylic acid]#Tridecylic acid (see KEGG C13795); tridecanoic acid [Straight chain fatty acids [FA0101]]#(+)-10-methyl lauric acid; 10-methyl-dodecanoic acid [Branched fatty acids [FA0102]]#Isoundecylic acid; 11-methyl-dodecanoic acid [Branched fatty acids [FA0102]]#2,6-dimethyl-undecanoic acid […	0	168	213.186	214.193	213.186	0.0460818	C13H26O2	13	26	0	2	0	0	213.186	277	168	0.0250521	0.0119733	0	0.0106076	0.0189613	0.00976513	0.0258805	0.00917835	0	0.0106105	0.00952613	0.00868156	0.0142606	0	0.0115693	0.00862579	0	0.00996519	0	0	0
	0	0	171	214.033	215.04	214.033	0.405143	C12H9NOS	12	9	1	1	0	1	214.033	280	171	0.0102207	0.0131785	0	0.00832212	0.00808977	0.00969507	0.00886421	0.0138924	0.0142735	0.0104533	0	0.00978956	0.00813576	0.0132621	0	0.00959454	0.010407	0	0	0.0130812	0
	sn-glycero-3-Phosphoethanolamine;Glycerophosphoethanolamine#R replaced by H in 1-Alkyl-sn-glycero-3-phosphoethanolamine#R replaced by H in 1-Alkyl-2-lyso-sn-glycero-3-phosphoethanolamine;1-Organyl-2-lyso-sn-glycero-3-phosphoethanolamine;1-Radyl-2-lyso-sn-glycero-3-phosphoethanolamine#Glycerylphosphorylethanolamine (see KEGG C01233); 2-aminoethyl 2,3-dihydroxypropyl hydrogen phosphate [primary alc…	0	175	214.049	215.056	214.049	0.0204393	C5H14NO6P	5	14	1	6	1	0	214.049	284	175	1.22831	0.847246	1.34279	0.936817	1.17137	1.19925	1.53662	2.01637	1.93341	1.63357	1.47696	1.15439	1.21911	1.28315	1.12959	0.886104	0.981122	1.10895	1.16984	1.32399	1.32075
	0	0	176	214.083	215.091	214.083	0.0128455	C8H13N3O4	8	13	3	4	0	0	214.083	286	176	0.0138067	0.0156267	0.0268014	0.00997173	0.0165696	0.0119105	0.0172083	0.0177283	0.0259738	0.0130668	0.0192093	0.017662	0.0094627	0.0182271	0.0116356	0.0171695	0.0162949	0.0156345	0.0125379	0.0163468	0.0224203
	12-Hydroxydodecanoic acid;omega-Hydroxydodecanoic acid#3-Hydroxydodecanoic acid; 3-hydroxy-Dodecanoic acid [secondary alcohol]#12-Hydroxydodecanoic acid (see KEGG C08317); 12-hydroxydodecanoic acid [primary alcohol]#(R)-3-Hydroxydodecanoic acid; (3R)-3-hydroxydodecanoic acid [secondary alcohol]#alpha-hydroxy lauric acid; 2-hydroxy-dodecanoic acid [Hydroxy fatty acids [FA0105]]#beta-hydroxylauric …	0	184	215.165	216.173	215.165	0.0141519	C12H24O3	12	24	0	3	0	0	215.165	299	184	0.0208993	0.0116749	0	0.0112368	0.0386372	0.0110771	0.0197457	0.0153208	0	0.0116915	0.0112697	0.0144382	0.0169768	0.0200389	0.0162467	0.00890818	0.0155933	0.0128424	0.0219849	0.0125081	0
	0	0	187	216.049	217.056	216.049	0.426075	C12H11NOS	12	11	1	1	0	1	216.049	304	187	0.0261732	0.0228497	0.0104518	0	0.012734	0	0.0139611	0	0	0.0250872	0.0186181	0.00885503	0	0	0	0	0	0	0	0.0133124	0
	0	0	188	216.053	217.06	216.053	0.682509	C9H7N5O2	9	7	5	2	0	0	216.053	305	188	0.0217834	0.0144588	0.0221713	0.0140166	0.0146809	0.0167676	0.0244349	0.0306235	0.0269192	0.0220955	0.0215526	0.0211325	0.0157159	0.0205833	0.0160868	0.0123547	0.0183756	0.0200795	0.0166659	0.0225628	0.0163619
	0	0	190	217.027	218.034	217.027	-0.103849	C8H11O5P	8	11	0	5	1	0	217.027	307	190	0.0218898	0.0160906	0	0	0.00898417	0	0	0.00978447	0	0	0	0	0.0105145	0.0125105	0.0121557	0.00852306	0	0	0	0.0118373	0.0246379
	N2-(D-1-Carboxyethyl)-L-lysine;D-Lysopine;Lysopine	0	194	217.119	218.127	217.119	0.00901808	C9H18N2O4	9	18	2	4	0	0	217.119	314	194	0.0301705	0.0257142	0.0394937	0.020015	0.0290573	0.027506	0.0284626	0.0326289	0.0431912	0.0323017	0.0375853	0.028509	0.0260032	0.0275198	0.0248365	0.0175066	0.02036	0.0197185	0.0259837	0.033724	0.0318349
	Pantothenate;Pantothenic acid;(R)-Pantothenate#Pantothenic acid (see KEGG C00864); 3-[[(2R)-2,4-dihydroxy-3,3-dimethyl-butanoyl]amino]propanoic acid [primary alcohol]	0	198	218.103	219.111	218.103	0.000573123	C9H17NO5	9	17	1	5	0	0	218.103	319	198	0.261956	0.419217	0.243552	0.200933	0.276821	0.290053	0.307599	0.399115	0.4399	0.447197	0.388629	0.231922	0.235996	0.296	0.229652	0.235292	0.206485	0.180291	0.233558	0.259994	0.288207
	0	0	199	218.994	220.002	218.994	0.217092	C11H8OS2	11	8	0	1	0	2	218.994	321	199	0.0162879	0.0332824	0.0179855	0.0136691	0.0164349	0.0147699	0.0185735	0.0300347	0.0212633	0.0357113	0.0282545	0.0164605	0.023513	0.023647	0.019031	0.0112699	0.0100006	0.0107632	0.0222821	0.0248758	0.0187336
	5-Hydroxy-L-tryptophan#5-Hydroxytryptophan;5-HTP#Jasminine#5-Hydroxy-L-tryptophan (see KEGG C00643); 2-amino-3-(5-hydroxy-1H-indol-3-yl)propanoic acid [phenol or hydroxyhetarene]	0	202	219.078	220.085	219.078	0.00941219	C11H12N2O3	11	12	2	3	0	0	219.078	324	202	0.01092	0.0182633	0	0	0.0133311	0.0122265	0	0	0.0142618	0.0185588	0.00827254	0.0161478	0.0113606	0.0176786	0.00837132	0	0.0140339	0.0150756	0	0.0113169	0.0171264
	Precocene 2;Precocene II#Flossonol#1,2-Dimethoxy-4-[2-(2-propenyloxy)ethenyl]-benzene	0	203	219.103	220.11	219.103	0.0294611	C13H16O3	13	16	0	3	0	0	219.103	325	203	0	0.012888	0	0.130429	0.121088	0.0899249	0.140604	0.218089	0.179784	0.140508	0.119904	0.115	0.166539	0.162622	0.136827	0.132253	0.110535	0.146996	0.239905	0.159119	0.147828
	2-trans,6-trans-Farnesal;trans,trans-Farnesal;Farnesal#alpha-Santalol#beta-Santalol#4-n-Nonylphenol;p-Nonylphenol#2,6-Di-t-butyl-4-methylphenol;2,6-Di-tert-butyl-p-cresol;Butylated hydroxytoluene;2,6-Bis(1,1-dimethylethyl)-4-methylphenol;Butylhydroxytoluene;BHT#Caryophyllene epoxide;Caryophyllene oxide#Cyperol#Isocyperol#Alismol#2E,6Z-farnesal; 3,7,11-trimethyldodeca-2Z,6E,10-trienal [C15 isopren…	0	205	219.175	220.183	219.175	0.00228128	C15H24O	15	24	0	1	0	0	219.175	327	205	0.00974494	0.0143526	0	0	0.00838761	0	0	0.00993652	0	0	0	0	0.0117259	0	0	0.00841168	0.00975241	0	0	0	0
	N-Acetyl-D-glucosamine;N-Acetylchitosamine;2-Acetamido-2-deoxy-D-glucose;GlcNAc#N-Acetyl-D-mannosamine;2-Acetamido-2-deoxy-D-mannose#N-Acetyl-D-galactosamine;N-Acetyl-D-chondrosamine;2-Acetamido-2-deoxy-D-galactose#R replaced by H in N-Acetyl-beta-D-galactosaminide#N-Acetylhexosamine#R replaced by H in N-Acetyl-D-galactosaminide#N-Acetyl-D-hexosamine#R replaced by H in N-Acetyl-D-glucosaminide#N-…	0	208	220.083	221.09	220.083	0.0672702	C8H15NO6	8	15	1	6	0	0	220.083	331	208	0.00926442	0.011316	0	0	0.00882907	0.0151647	0.00974788	0	0.0135736	0.00992833	0	0.00934573	0.0149842	0.0121932	0.0100545	0.010582	0.0109497	0.00961499	0.0173948	0.0173235	0
	0	0	210	221.021	222.029	221.021	0.452255	C10H10N2S2	10	10	2	0	0	2	221.021	335	210	0.0346483	0.0295372	0.0401462	0.0371546	0.037081	0.0268435	0.0424328	0.0507925	0.0332272	0.0346868	0.0429086	0.0329868	0.0480677	0.0512626	0.0358505	0.029797	0.0273239	0.0264041	0.0302052	0.0347024	0.039741
	Dehydrovomifoliol;(6R)-6-hydroxy-3-oxo-alpha-ionone#(+/-)-6-Hydroxy-3-oxo-alpha-ionone#(6S)-dehydrovomifoliol (see KEGG C02533); (4S)-4-hydroxy-3,5,5-trimethyl-4-[(1E)-3-oxobut-1-en-1-yl]cyclohex-2-en-1-one [C15 isoprenoids (sesquiterpenes) [PR0103]]	0	212	221.118	222.126	221.118	-0.0378756	C13H18O3	13	18	0	3	0	0	221.118	337	212	0	0	0	0.0114871	0	0	0	0.0107329	0	0.0142715	0	0	0	0	0	0	0	0	0.0143832	0	0
	Rishitin#Isokobusone#Kobusone#7E,9E,11-Dodecatrienyl acetate [Fatty alcohols [FA05]]#7E,9Z,11-Dodecatrienyl acetate [Fatty alcohols [FA05]]#9Z-Dodecen-7-ynyl acetate [Fatty alcohols [FA05]]#7Z,9E,11-Dodecatrienyl acetate [Fatty alcohols [FA05]]	0	213	221.155	222.162	221.155	0.00404242	C14H22O2	14	22	0	2	0	0	221.155	338	213	0.0198532	0.0176538	0.0123494	0.0181065	0.0159103	0.0155362	0.0161522	0.0208404	0.0209187	0.0210844	0.0142703	0.013368	0.0124767	0.0150049	0.0200104	0.0198268	0.0180419	0.0162036	0.0315923	0.0145954	0.0180813
	0	0	217	222.03	223.038	222.03	0.360311	C4H9N5O4S	4	9	5	4	0	1	222.03	342	217	0.049917	0.122344	0.0267829	0.0149625	0.0314868	0.0129111	0.0281784	0.0300116	0.0348954	0.0596439	0.035098	0.0319019	0.0325467	0.0344146	0.0290008	0.0182692	0.0227196	0.0253415	0.0212605	0.0392002	0.0389454
	Bendiocarb;2,2-Dimethyl-1,3-benzodioxol-4-ol methylcarbamate#N-Acetyl-L-tyrosine (see KEGG C01657); 2-acetylamino-3-(4-hydroxyphenyl)-propanoic acid [phenol or hydroxyhetarene]	0	218	222.077	223.084	222.077	0.0580069	C11H13NO4	11	13	1	4	0	0	222.077	343	218	0.0112558	0	0	0	0	0	0.0108934	0.00940644	0	0.014798	0.0128328	0.00849428	0	0.010914	0	0.00790666	0.0104552	0	0	0	0
	0	0	219	222.098	223.106	222.098	-0.000328683	C8H17NO6	8	17	1	6	0	0	222.098	344	219	0	0.0127367	0.00991347	0.0154533	0.0113326	0	0.0161146	0.0183091	0.0204907	0.0148804	0.0147281	0.0109907	0.0175089	0.0193761	0.0127147	0.00988319	0	0	0	0.0130768	0
	0	0	221	223.046	224.053	223.046	0.0278328	C7H12O8	7	12	0	8	0	0	223.046	346	221	0.0456228	0.0355795	0.0247366	0.0326849	0.0314505	0.0370733	0.046082	0.0433475	0.0473757	0.0497916	0.0372103	0.0344805	0.0405769	0.0579567	0.0463476	0.032951	0.0351101	0.0285134	0.0417326	0.0475285	0.0570092
	Vomifoliol;(6S,9R)-6-hydroxy-3-oxo-alpha-ionol#(+/-)-6-Hydroxy-3-oxo-alpha-ionol#Methyl jasmonate;(-)-Methyl jasmonate#(+)-7-Isomethyljasmonate#Methyl jasmonate (see KEGG C11512); methyl 2-((1R,2R)-3-oxo-2-pent-2Z-enyl)cyclopentyl)acetate [Jasmonic acids [FA0202]]#methyl (+)-7-isojasmonate; methyl {(1R,2S)-3-oxo-2-[(2Z)-pent-2-en-1-yl]cyclopentyl}acetate [Jasmonic acids [FA0202]]	0	222	223.134	224.141	223.134	0.0439646	C13H20O3	13	20	0	3	0	0	223.134	347	222	0.018336	0.0338122	0.0134754	0.0170274	0.0109939	0	0.0182806	0.0314557	0	0.0283338	0.0160436	0.0110761	0.0183843	0.0131299	0.0185162	0.0111436	0.0142888	0.0164471	0.0220926	0.0260361	0.029834
	5,8-Tetradecadienoic acid; (5Z,8Z)-tetradeca-5,8-dienoic acid [carboxylic acid]#Alepric acid; 9-(2-cyclopentenyl)-nonanoic acid [Unsaturated fatty acids [FA0103]]#10Z,12E-tetradecadienoic acid [Unsaturated fatty acids [FA0103]]#2E,4E-tetradecadienoic acid [Unsaturated fatty acids [FA0103]]#3,4-tetradecadienoic acid [Unsaturated fatty acids [FA0103]]#3Z,5E-tetradecadienoic acid [Unsaturated fatty …	0	223	223.17	224.178	223.17	0.0212842	C14H24O2	14	24	0	2	0	0	223.17	348	223	0.0618932	0.0580681	0.0266972	0.0382823	0.032479	0.0517976	0.0372999	0.0344774	0.020712	0.0350563	0.036235	0.0236382	0.0365397	0.0510065	0.0392036	0.0380491	0.0488499	0.0342796	0.0391567	0.0314778	0.0419947
	Carnosine;Nalpha-(beta-alanyl)-L-histidine#Carnosine (see KEGG C00386); (2S)-2-(3-aminopropanoylamino)-3-(3H-imidazol-4-yl)propanoic acid [primary amine]#(6R)-6-(L-Erythro-1,2-Dihydroxypropyl)-5,6,7,8-tetrahydro-4a-hydroxypterin (see KEGG C06486); 2-amino-6-[(1R,2S)-1,2-dihydroxypropyl]-4a-hydroxy-1,5,6,7-tetrahydropteridin-4-one [secondary alcohol]	0	230	225.099	226.107	225.099	0.0250467	C9H14N4O3	9	14	4	3	0	0	225.099	357	230	0.0317842	0.0175013	0.0198681	0.0232618	0.0219118	0.012542	0.034559	0.0311835	0.041147	0.032875	0.0299571	0.0290814	0.0204109	0.0221517	0.0478372	0.014365	0.0256424	0.0135448	0.0220983	0.0193852	0.0274074
	Tuberonic acid; (1R,2S)-3-oxo-2-(5'-hydroxy-2'Z-pentenyl)-cyclopentaneacetic acid [Jasmonic acids [FA0202]]#epi-4'-hydroxyjasmonic acid; (1S,2R)-3-oxo-2-(4'-hydroxy-2'Z-pentenyl)-cyclopentaneacetic acid [Jasmonic acids [FA0202]]#12-hydroxyjasmonic acid; {(1R,2R)-2-[(2Z)-5-hydroxypent-2-en-1-yl]-3-oxocyclopentyl}acetic acid [Jasmonic acids [FA0202]]	0	231	225.113	226.121	225.113	-0.0284923	C12H18O4	12	18	0	4	0	0	225.113	358	231	0.0120963	0.0147802	0.0140987	0.009753	0.0124417	0	0.0123452	0.0212906	0.012048	0.0191947	0.0110702	0	0.0100496	0	0	0	0.0133881	0	0	0.0155878	0
	(9Z)-Tetradecenoic acid;Myristoleic acid;9-Tetradecenoic acid;(Z)-Tetradec-9-enoic acid#5-Tetradecenoic acid; (E)-tetradec-5-enoic acid [carboxylic acid]#5Z-Tetradecenoic acid; (5Z)-5-Tetradecenoic acid [carboxylic acid]#Myristoleic acid (see KEGG C08322); (Z)-tetradec-9-enoic acid [carboxylic acid]#Tsuzuic acid; (4Z)-tetradec-4-enoic acid [carboxylic acid]#trans-Tetra-dec-2-enoic acid; (2E)-tetr…	0	233	225.186	226.193	225.186	0.00906806	C14H26O2	14	26	0	2	0	0	225.186	360	233	0.110637	0.132451	0.026736	0.0659333	0.0260528	0.0735002	0.0732615	0.0651223	0.0292915	0.0392201	0.0327267	0.0283107	0.101875	0.12852	0.0754103	0.101508	0.0883384	0.034132	0.087058	0.0257195	0.0628008
	0	0	235	226.033	227.04	226.033	0.446837	C13H9NOS	13	9	1	1	0	1	226.033	364	235	0	0.0120969	0	0.00889721	0.00818307	0	0	0	0	0	0.0101579	0	0	0.0107956	0	0	0.0103444	0	0	0	0
	0	0	236	226.049	227.056	226.049	0.00737452	C6H14NO6P	6	14	1	6	1	0	226.049	365	236	0.0565864	0.048619	0.0635871	0.0479631	0.0520817	0.0485461	0.0714495	0.0885209	0.0750801	0.0802093	0.0688974	0.0678111	0.0647421	0.0599527	0.0444947	0.0410572	0.0478398	0.0492358	0.0570698	0.0670748	0.0580752
	L-Arogenate;L-Arogenic acid;Pretyrosine	0	237	226.072	227.079	226.072	0.0121245	C10H13NO5	10	13	1	5	0	0	226.072	366	237	0	0	0	0.00897398	0.00837063	0.0125381	0	0	0.0128514	0.0126538	0.0125039	0.0107743	0	0	0.00998587	0	0	0.0137188	0	0	0
	Deoxycytidine;2'-Deoxycytidine#Deoxycytidine (see KEGG C00881); 4-amino-1-[4-hydroxy-5-(hydroxymethyl)oxolan-2-yl]-pyrimidin-2-one [primary alcohol]	0	238	226.083	227.091	226.083	-0.0025787	C9H13N3O4	9	13	3	4	0	0	226.083	367	238	0.0485717	0.0677333	0.0534359	0.0345506	0.035831	0.0340719	0.0527466	0.0479225	0.0577476	0.0435767	0.0462398	0.0513744	0.0479997	0.0604053	0.0324945	0.0467027	0.0514082	0.0651323	0.0423265	0.0436524	0.0565424
	0	0	239	226.181	227.189	226.181	0.0152267	C13H25NO2	13	25	1	2	0	0	226.181	368	239	0.0537483	0.0872073	0.0289253	0.0399415	0.0561604	0.0427397	0.230236	0.0428628	0.0262225	0.0435028	0.0502214	0.0329488	0.0473291	0.0573954	0.0361865	0.0384581	0	0.0524465	0.0735955	0.0356602	0.0644473
	0	0	241	226.99	227.997	226.99	0.428535	C4H9N2O5PS	4	9	2	5	1	1	226.99	371	241	0.0111705	0.0247046	0	0	0	0	0.0120166	0.0138536	0	0.0132805	0.0147389	0	0	0	0.0104068	0	0	0	0	0	0
	Deoxyuridine;2-Deoxyuridine;2'-Deoxyuridine#Deoxyuridine (see KEGG C00526); 1-[4-hydroxy-5-(hydroxymethyl)oxolan-2-yl]pyrimidine-2,4-dione [primary alcohol]	0	242	227.067	228.075	227.067	-0.212492	C9H12N2O5	9	12	2	5	0	0	227.067	373	242	0	0	0	0	0	0.00942911	0.00868388	0.00880483	0.0127962	0	0	0	0	0	0	0	0	0	0	0	0
	(S)-ATPA#Prolylhydroxyproline; (2S,4R)-4-hydroxy-1-[(2S)-pyrrolidine-2-carbonyl]pyrrolidine-2-carboxylic acid [secondary alcohol]	0	244	227.104	228.111	227.104	-0.0815574	C10H16N2O4	10	16	2	4	0	0	227.104	375	244	0.0121076	0.0139982	0.0133077	0.00934694	0.00803719	0	0.0142133	0.0147244	0	0	0.0100943	0.011021	0.00886406	0.00890496	0	0	0	0.0105418	0	0	0
	Traumatic acid;(2E)-Dodecenedioic acid;Dodec-2-enedioic acid#Traumatic acid (see KEGG C16308); (E)-dodec-2-enedioic acid [carboxylic acid]#9,12-dioxo-dodecanoic acid [Oxo fatty acids [FA0106]]#Traumatic acid (see KEGG C16308); 2E-dodecenedioic acid [Dicarboxylic acids [FA0117]]#2Z-Dodecenedioic acid [Dicarboxylic acids [FA0117]]#(-)-11-hydroxy-9,10-dihydrojasmonic acid; [(1R,2R)-2-(4-hydroxypenty…	0	245	227.129	228.136	227.129	-0.0203629	C12H20O4	12	20	0	4	0	0	227.129	376	245	0.00960678	0.0139562	0	0.0143245	0.0182004	0	0.0123039	0.0156998	0.0145388	0.0205051	0.00851352	0.0100697	0.0107802	0.00959161	0.00968577	0.00958328	0	0	0.0140083	0.0164901	0
	L-isoleucyl-L-proline [primary amine]#L-leucyl-L-proline [primary amine]	0	246	227.14	228.147	227.14	0.00110064	C11H20N2O3	11	20	2	3	0	0	227.14	377	246	0.0121778	0.0170038	0.0164406	0.0099728	0.0155237	0.0167365	0.0104869	0.0168552	0.014543	0.0185301	0.0165103	0.0133679	0.0172755	0.0143553	0.0130482	0	0.0166295	0.0144685	0	0.0159311	0
	2-keto tridecanoic acid; 2-oxo-tridecanoic acid [Oxo fatty acids [FA0106]]#10-keto tridecanoic acid; 10-oxo-tridecanoic acid [Oxo fatty acids [FA0106]]#12-keto tridecanoic acid; 12-oxo-tridecanoic acid [Oxo fatty acids [FA0106]]#3-oxo-tridecanoic acid [Oxo fatty acids [FA0106]]	0	247	227.165	228.173	227.165	0.105487	C13H24O3	13	24	0	3	0	0	227.165	378	247	0	0	0	0.00857293	0.0224236	0.0100318	0.00872922	0	0.0114263	0.0104523	0	0	0	0.0104849	0.00860977	0	0.00964472	0	0.0128605	0.0136742	0
	Tetradecanoic acid;Tetradecanoate;Myristic acid#Myristic acid (see KEGG C06424); tetradecanoic acid [carboxylic acid]#2,6,10-Trimethylundecanoic acid; 2,6,10-trimethylundecanoic acid [carboxylic acid]#Myristic acid (see KEGG C06424); tetradecanoic acid [Straight chain fatty acids [FA0101]]#(+)-Isomyristic acid; 12-methyl-tridecanoic acid [Branched fatty acids [FA0102]]#2,6-dimethyl-dodecanoic aci…	1	251	227.202	228.209	227.202	0.0199911	C14H28O2	14	28	0	2	0	0	227.202	382	251	0.830399	0.905695	0.327186	0.616431	0.439325	0.496382	0.693907	0.504454	0.27693	0.383047	0.439223	0.338852	0.976227	0.878376	0.682196	1.0375	0.696747	0.492636	0.880522	0.417631	0.60983
	0	0	255	228.049	229.056	228.049	0.48102	C13H11NOS	13	11	1	1	0	1	228.049	389	255	0	0	0	0	0.00873719	0.00945917	0	0.0108523	0.0125255	0.0102897	0.0124618	0.00886745	0	0.0123321	0	0	0	0	0	0	0
	Ergothioneine (see KEGG C05570); 3-(2-sulfanylidene-1,3-dihydroimidazol-4-yl)-2-trimethylammonio-propanoate [cation]	0	256	228.081	229.088	228.081	0.0241142	C9H15N3O2S	9	15	3	2	0	1	228.081	390	256	0	0	0.0134783	0	0	0.0130368	0	0.0148618	0.016496	0.0139455	0.0119051	0.00855222	0.00997819	0.00874375	0.00895787	0	0.0120223	0	0	0.0131247	0
	0	0	257	228.099	229.106	228.099	0.00383605	C9H15N3O4	9	15	3	4	0	0	228.099	391	257	0.0579418	0.0581625	0.0807257	0.0533484	0.064317	0.0628588	0.076615	0.0750065	0.0775085	0.0666484	0.0688487	0.0644374	0.0612726	0.0749035	0.0536734	0.0478443	0.0635529	0.067476	0.0545861	0.0611356	0.0669847
	0	0	259	228.976	229.983	228.975	0.529982	C4H7O9P	4	7	0	9	1	0	228.976	395	259	0	0	0	0.010607	0.0101655	0.00994352	0.0126663	0.0109456	0	0.0125137	0.0138429	0.00909599	0.0131931	0.0129012	0	0	0.00962216	0.0101788	0	0.0132438	0
	D-Ribose 5-phosphate;Ribose 5-phosphate#D-Ribulose 5-phosphate#D-Xylulose 5-phosphate#alpha-D-Ribose 1-phosphate;Ribose 1-phosphate;D-Ribose 1-phosphate#L-Ribulose 5-phosphate#D-Arabinose 5-phosphate#L-Xylulose 5-phosphate#alpha-D-Ribose 5-phosphate#alpha-D-Xylose 1-phosphate#beta-L-Arabinose 1-phosphate#L-Arabinose 1-phosphate#alpha-L-Arabinose 1-phosphate#L-Xylulose 1-phosphate#D-Xylose-5-phosp…	0	261	229.012	230.019	229.012	0.000183397	C5H11O8P	5	11	0	8	1	0	229.012	398	261	0.132168	0.107866	0.119572	0.0938229	0.106841	0.101195	0.132948	0.131163	0.107711	0.237954	0.138382	0.0897582	0.129919	0.184099	0.160622	0.0956991	0.107278	0.0917317	0.0879624	0.107073	0.107841
	0	0	262	229.033	230.04	229.033	0.39514	C13H10O2S	13	10	0	2	0	1	229.033	399	262	0.0169404	0.0164887	0	0.00850762	0.0107024	0.010711	0	0.0117379	0.0127403	0.0184504	0.0106184	0	0	0.0103302	0.0100497	0	0.0125873	0	0.0148015	0	0
	Aspartyl-L-proline; (2S)-1-[(2S)-2-amino-3-carboxy-propanoyl]pyrrolidine-2-carboxylic acid [primary amine]	0	264	229.083	230.09	229.083	0.0509291	C9H14N2O5	9	14	2	5	0	0	229.083	401	264	0	0	0	0.0096415	0.0126977	0.00995576	0.00928071	0.0160058	0	0.0115038	0.0119313	0.0107091	0	0.0135386	0.00964081	0.0111288	0.0105077	0.0112519	0.0145913	0	0
	0	0	265	229.108	230.115	229.108	0.0246652	C11H18O5	11	18	0	5	0	0	229.108	402	265	0.0237282	0.0236274	0.0130757	0.015403	0.0205888	0.0121706	0.020085	0.0286526	0.0179335	0.0257071	0.0190547	0.0131408	0.0106655	0.0205427	0.010563	0.00862061	0.00981112	0.0138022	0.015875	0.0197645	0.021947
	Dodecanedioic acid#Diisopropyl adipate#Dodecanedioic acid (see KEGG C02678); Dodecanedioic acid [carboxylic acid]#Dodecanedioic acid (see KEGG C02678); Dodecanedioic acid [Dicarboxylic acids [FA0117]]	0	266	229.145	230.152	229.145	0.0320016	C12H22O4	12	22	0	4	0	0	229.145	403	266	0	0	0	0.0103901	0.0221737	0	0.00937572	0.0126791	0	0.0149766	0.00945146	0.0112443	0	0.0100493	0.0126464	0	0.0172417	0	0	0.0143252	0
	0	0	271	230.065	231.072	230.065	0.451791	C13H13NOS	13	13	1	1	0	1	230.065	408	271	0.0333653	0.0597177	0.0110872	0.0134473	0.0168185	0.0107221	0.0171995	0.0161712	0.0222888	0.0497498	0.0287347	0.0103325	0.0157587	0.0144636	0.0119964	0.00946599	0.0110336	0	0	0	0.0228889
	D-Ribitol 5-phosphate;Ribitol 5-phosphate;L-Ribitol 1-phosphate#Xylitol 5-phosphate;D-Xylitol 5-phosphate#L-Arabinitol 5-phosphate	0	274	231.028	232.035	231.028	0.0229237	C5H13O8P	5	13	0	8	1	0	231.028	413	274	0	0	0.0113494	0.0136407	0.0103656	0	0.0107779	0.0143607	0	0.0175412	0.00930849	0	0	0	0.0102587	0	0.0114107	0.0108446	0.0128683	0	0
	0	0	276	231.044	232.052	231.045	-0.0148673	C8H12N2O4S	8	12	2	4	0	1	231.044	415	276	0.0167889	0.014989	0.0153705	0.00984717	0.0180835	0.0133852	0.0173553	0.0234693	0.013104	0.0175493	0.0141753	0.0117151	0.0214443	0.0196149	0.0177126	0.0135347	0.0169559	0.0109318	0	0.015053	0.0191195
	0	0	280	232.047	233.054	232.047	-0.398953	C9H15NO2S2	9	15	1	2	0	2	232.047	420	280	0.0293796	0.0343653	0.0215297	0.00960709	0.0142605	0.0112385	0	0.0201386	0.0332344	0.0259187	0.0284426	0.0107817	0.0114722	0	0.00850047	0	0	0	0	0.0182831	0
	L-beta-aspartyl-L-threonine [secondary alcohol]	0	285	233.078	234.085	233.078	0.0207184	C8H14N2O6	8	14	2	6	0	0	233.078	427	285	0.0166386	0.0294216	0.0195203	0.0100792	0.0127409	0.0154848	0.0170661	0.0155945	0.0244155	0.024637	0.0200218	0.0120579	0.00935154	0.0131471	0.0130793	0.00905104	0.00948431	0.0101539	0	0.0186165	0
	Bakkenolide A#Confertifolin#Drimenin#Eremophilenolide#Helminthosporal#Hydroxyisopatchoulenone#Polygodial#Sclerosporin#Tetradymol#Valerenic acid#Curcumenol#Dehydrocurdione#alpha-Cyperone#(4S,5S)-(+)-Germacrone 4,5-epoxide#13-Hydroxygermacrone#Curcumenone#Sugeonol#Chrysantherol#1,13-Dihydroxy-herbertene [C15 isoprenoids (sesquiterpenes) [PR0103]]#12-Hydroxy-chiloscyphone [C15 isoprenoids (sesquiter…	0	286	233.155	234.162	233.155	0.00607751	C15H22O2	15	22	0	2	0	0	233.155	428	286	0.0490252	0.0659339	0.0268547	0.0406062	0.0306986	0.0214507	0.0454244	0.0587122	0.0377375	0.0611698	0.0344322	0.0306181	0.0338777	0.0325695	0.0443241	0.0248839	0.0342753	0.0328881	0.050611	0.0387232	0.038529
	0	0	289	234.984	235.991	234.984	0.191175	C7H9O5PS	7	9	0	5	1	1	234.984	436	289	0.0159082	0.0347823	0.0143004	0	0	0	0	0.0105873	0	0.0113083	0.0173808	0.0101704	0	0.0119624	0.0117732	0	0	0	0	0	0
	0	0	290	235.037	236.044	235.037	0.435863	C11H12N2S2	11	12	2	0	0	2	235.037	437	290	0.021512	0.0250237	0.0234336	0.0214698	0.0205642	0.0125033	0.0246136	0.0213805	0.0336762	0.0274754	0.0273826	0.0224873	0.0230263	0.0223272	0.0171187	0.0112309	0.016314	0.0194638	0.0158296	0.0225902	0
	L-Formylkynurenine;N-Formyl-L-kynurenine;N-Formylkynurenine#N-Formyl-D-kynurenine#N'-Formylkynurenine (see KEGG C02406); 2-amino-4-(2-formamidophenyl)-4-oxo-butanoic acid [ketone]	0	291	235.072	236.08	235.072	0.011975	C11H12N2O4	11	12	2	4	0	0	235.072	438	291	0.0150819	0.0278807	0.0266932	0.0197431	0.0174743	0.0131373	0	0	0	0.0124203	0	0	0.0192412	0.0322756	0.0132248	0	0.011344	0.0131243	0	0	0
	3-Dimethylallyl-4-hydroxymandelic acid	0	292	235.098	236.105	235.098	-0.022446	C13H16O4	13	16	0	4	0	0	235.098	439	292	0.0418363	0.0395282	0.0125851	0.014666	0.0258724	0.0182897	0.0246611	0.032396	0.0228165	0.0260588	0.0196459	0.0135752	0.0145993	0.0169604	0.015662	0.0160128	0.023595	0.0177021	0.0277606	0.02469	0.0311865
	Latia luciferin#Capsidiol#Helminthosporol#Hernandulcin#Lubimin#Sirenin#Farnesoic acid;trans,trans-Farnesoic acid#Cyperolone#Curdione#Kikkanol B#Capsidiol (see KEGG C09627); (1R,3R,4R,4aR,6R)-4,4a-dimethyl-6-prop-1-en-2-yl-2,3,4,5,6,7-hexahydro-1H-naphthalene-1,3-diol [secondary alcohol]#4E,7Z,10Z-Tridecatrienyl acetate [Fatty alcohols [FA05]]#Latia luciferin (see KEGG C02293); (1E)-2-methyl-4-(2,…	0	293	235.17	236.178	235.17	-1.20856e-10	C15H24O2	15	24	0	2	0	0	235.17	440	293	0.0121083	0.0127367	0	0	0.0086136	0	0.0183874	0.0170864	0.0133415	0.0122156	0.0156617	0.00930196	0.00920801	0.00870358	0	0.011024	0.0154324	0.0139887	0.0139152	0	0
	0	0	296	236.015	237.022	236.015	0.229405	C7H12NO4PS	7	12	1	4	1	1	236.015	443	296	0.0190963	0.0158035	0.0110869	0	0.009486	0	0	0.0155272	0.0166167	0.0168923	0.0123805	0	0.0116788	0.0112028	0.0121944	0.00850079	0.0122396	0	0	0	0
	0	0	297	236.021	237.028	236.021	0.429869	C11H11NOS2	11	11	1	1	0	2	236.021	444	297	0.315898	0.190097	0.144196	0.0941961	0.13677	0.11253	0.154298	0.129977	0.146882	0.274764	0.245524	0.111584	0.146436	0.123685	0.103336	0.0728611	0.111508	0.0858149	0.123729	0.12264	0.135848
	N-Acetyl-D-glucosaminate#N-Glycolyl-D-glucosamine#N-Glycolyl-D-mannosamine;Glycolyl-D-mannosamine	0	300	236.078	237.085	236.078	-0.00388432	C8H15NO7	8	15	1	7	0	0	236.078	447	300	0.0455586	0.0730875	0.0446877	0.0531221	0.0412705	0.0374995	0.0394871	0.0508592	0.04766	0.0413616	0.0493365	0.0433271	0.0505327	0.0615635	0.0484482	0.0338218	0.0351954	0.0371472	0.045364	0.0394227	0.0453433
	3-Deoxy-D-manno-octulosonate;KDO;2-Dehydro-3-deoxy-D-octonate;3-Deoxy-D-manno-2-octulosonate;3-Deoxyoctulosonic acid	0	306	237.062	238.069	237.062	-0.00984132	C8H14O8	8	14	0	8	0	0	237.062	455	306	0.0276008	0.022254	0.0268021	0.0220008	0.0318721	0.0356829	0.0399853	0.0335866	0.0456625	0.0342961	0.0256384	0.0249865	0.0303651	0.0436047	0.0349243	0.0208869	0.0302017	0.029092	0.0379085	0.043438	0.0472751
	0	0	307	237.091	238.099	237.091	0.000527223	C8H18N2O4S	8	18	2	4	0	1	237.091	456	307	0	0	0	0	0.00860798	0	0.0088603	0.0125109	0	0	0.00878908	0	0.00976114	0.0153027	0.00902431	0.00805297	0	0	0	0	0
	0	0	308	237.113	238.121	237.113	-0.0316305	C13H18O4	13	18	0	4	0	0	237.113	457	308	0	0	0	0.00787607	0	0	0	0.0143521	0	0.0121774	0	0	0.00878505	0	0.0112409	0	0	0.010428	0	0	0
	7-oxo-11E,13-Tetradecadienoic acid [Oxo fatty acids [FA0106]]#(9R,13R)-1a,1b-dihomo-jasmonic acid; (1R,2R)-3-oxo-2-(2'Z-pentenyl)-cyclopentanebutanoic acid [12-oxophytodienoic acid metabolites [FA0201]]#(9S,13S)-1a,1b-dihomo-jasmonic acid; (1S,2S)-3-oxo-2-(2'Z-pentenyl)-cyclopentanebutanoic acid [12-oxophytodienoic acid metabolites [FA0201]]#Sundiversifolide [C15 isoprenoids (sesquiterpenes) [PR0…	0	309	237.15	238.157	237.15	0.0305714	C14H22O3	14	22	0	3	0	0	237.15	458	309	0.0233297	0.024726	0.0201394	0.0177921	0.0244158	0.0114544	0.0137535	0.027409	0.0231902	0.0260765	0.0202968	0.0125358	0.0123429	0.0171363	0.013456	0.0115539	0.0209839	0.0165556	0.0167451	0.0195001	0.0225234
	Centarol#Daucol#Debneyol#Seiricardine A#Bisabolol oxide A#Bisabolol oxide B#Bornyl isovalerate;Bornyval;Hysterol#Kanokonol#3-pentadecynoic acid [Unsaturated fatty acids [FA0103]]#14-pentadecynoic acid [Unsaturated fatty acids [FA0103]]#3S,7,11-Trimethyl-6,10-dodecadienoic acid [Unsaturated fatty acids [FA0103]]#4E,7Z-Tridecadienyl acetate [Fatty alcohols [FA05]]#5E,9Z-Tridecadienyl acetate [Fatty…	0	310	237.186	238.193	237.186	0.0209034	C15H26O2	15	26	0	2	0	0	237.186	459	310	0.0187998	0.0163444	0.0113611	0.0142397	0.0161428	0.0175176	0.0107961	0.0152602	0.0160481	0.0184457	0.0181472	0.0116647	0.0109573	0.0146697	0.0143399	0.0112497	0.0171336	0.0112615	0.0135608	0.0160444	0.0280266
	0	0	313	238.072	239.079	238.072	-0.0131389	C11H13NO5	11	13	1	5	0	0	238.072	462	313	0.0149494	0.0154559	0	0.0127014	0.0121431	0.0139816	0.0155446	0.0138936	0.0189157	0.0181072	0.0160339	0.00866669	0.0127995	0.0193111	0.0143678	0	0.0123435	0.0145933	0	0	0.021841
	L-Cystine;L-Dicysteine;L-alpha-Diamino-beta-dithiolactic acid#Cystine;Dicysteine;alpha-Diamino-beta-dithiolactic acid#L-Cystine (see KEGG C00491); 2-amino-3-(2-amino-2-carboxy-ethyl)disulfanyl-propanoic acid [disulfide]	0	320	239.017	240.024	239.017	0.00287846	C6H12N2O4S2	6	12	2	4	0	2	239.017	469	320	0.0172254	0.0154312	0.0125838	0	0.0122558	0.0115873	0.00988734	0.0154248	0.0166663	0.0124502	0	0.00961452	0.0118296	0.0141284	0	0.0100417	0.0099697	0.0123653	0	0.0177114	0
	0	0	321	239.034	240.042	239.034	0.0239422	C6H12N2O6S	6	12	2	6	0	1	239.034	470	321	0.0138926	0	0.016931	0.020597	0.0254124	0.0204616	0.0224335	0.0249733	0.0231848	0.0225241	0.0195883	0.0175492	0.0334513	0.0312976	0.0254861	0.0156596	0.0162311	0.0246255	0.0294874	0.0315285	0.0395153
	Dinoseb;2,4-Dinitro-6-(1-methylpropyl)phenol	0	323	239.067	240.075	239.067	-0.0196263	C10H12N2O5	10	12	2	5	0	0	239.067	472	323	0	0.0160365	0	0	0	0.0180265	0.0110153	0	0.0121732	0	0	0	0	0.0106045	0.0110304	0	0.013465	0.0100017	0.0132115	0.0190097	0
	0	0	324	239.077	240.085	239.077	0.0055756	C8H16O8	8	16	0	8	0	0	239.077	473	324	0.0228492	0.0163409	0.010511	0.0132998	0.0149157	0.0162629	0.0204798	0.0218328	0.0211909	0.0144044	0.0154283	0.0156535	0.021366	0.0173241	0.0197939	0	0.00979563	0.0103264	0.0173883	0.0160136	0
	Homocarnosine;L-Homocarnosine;gamma-Aminobutyryl histidine;N-(4-Amino-1-oxobutyryl)histidine#beta-Alanyl-N(pi)-methyl-L-histidine;Anserine#N(alpha)-gamma-L-Glutamylhistamine;Nalpha-gamma-L-glutamylhistamine#Anserine (see KEGG C01262); 2-(3-aminopropanoylamino)-3-(3-methylimidazol-4-yl)-propanoic acid [primary amine]#Homocarnosine (see KEGG C00884); N-(4-amino-1-oxobutyl)-L-Histidine [primary amin…	0	325	239.115	240.122	239.115	-0.0938001	C10H16N4O3	10	16	4	3	0	0	239.115	474	325	0	0	0.00997768	0.0109251	0	0.011531	0.0122333	0.0109271	0.0122455	0.0318898	0.0159495	0.00935721	0.011934	0.016325	0.124359	0	0.0100208	0	0	0.0145974	0
	0	0	326	239.129	240.136	239.129	0.0151885	C13H20O4	13	20	0	4	0	0	239.129	475	326	0.014387	0.0128736	0	0.0156106	0.015738	0.0143165	0.0165281	0.0208184	0	0.0213916	0.0104229	0	0.0193186	0.0102935	0.0143224	0	0.0136231	0.019439	0.022393	0.0117162	0.0168595
	7-oxo-11E-Tetradecenoic acid [Oxo fatty acids [FA0106]]#7-oxo-11Z-Tetradecenoic acid [Oxo fatty acids [FA0106]]#(1S,2S)-3-oxo-2-pentyl-cyclopentanebutanoic acid [12-oxophytodienoic acid metabolites [FA0201]]#(1R,2R)-3-oxo-2-pentyl-cyclopentanebutanoic acid [12-oxophytodienoic acid metabolites [FA0201]]	0	327	239.165	240.173	239.165	0.0128907	C14H24O3	14	24	0	3	0	0	239.165	476	327	0.0480292	0.068652	0.0286073	0.0380069	0.0322174	0.0420776	0.0342101	0.0452978	0.027878	0.0465127	0.0277632	0.0299156	0.0356184	0.0434206	0.0403359	0.0358765	0.0471765	0.0229362	0.0355526	0.0247538	0.0372702
	Cryptomeridiol;Proximadiol#2,5-dimethyl-2E-tridecenoic acid [Branched fatty acids [FA0102]]#2-pentadecenoic acid [Unsaturated fatty acids [FA0103]]#14-pentadecenoic acid [Unsaturated fatty acids [FA0103]]#10Z-pentadecenoic acid [Unsaturated fatty acids [FA0103]]#6-pentadecenoic acid [Unsaturated fatty acids [FA0103]]#15:1(7Z); 7Z-pentadecenoic acid [Unsaturated fatty acids [FA0103]]#15:1(9Z); 9Z-…	0	328	239.202	240.209	239.202	0.00872486	C15H28O2	15	28	0	2	0	0	239.202	477	328	0.0239514	0.035195	0	0.0152721	0.0180229	0.0163554	0.0188503	0.023527	0.0180224	0.0216951	0.0203733	0.0170546	0.0238927	0.0200204	0.0181168	0.0177609	0.0241801	0.0117267	0.0227696	0.0192627	0
	Hexadecanal;Palmitaldehyde#1,2-Epoxyhexadecane#Palmitaldehyde (see KEGG C00517); hexadecanal [aldehyde]#9-hexadecen-1-ol [Fatty alcohols [FA05]]#7Z-hexadecen-1-ol [Fatty alcohols [FA05]]#11Z-hexadecen-1-ol [Fatty alcohols [FA05]]#11E-Hexadecen-1-ol [Fatty alcohols [FA05]]#9Z-Hexadecen-1-ol [Fatty alcohols [FA05]]#7-Hexadecen-1-ol [Fatty alcohols [FA05]]#Palmitaldehyde (see KEGG C00517); hexadecan…	0	329	239.238	240.245	239.238	0.0449092	C16H32O	16	32	0	1	0	0	239.238	478	329	0.0131649	0.0145224	0.0122079	0.0128291	0.0132659	0.0141697	0.0107334	0.0240907	0	0.0164718	0.0188327	0.00958103	0.00914032	0.0132647	0.0121903	0.0119432	0.0112223	0.0109093	0	0.0174427	0
	0	0	332	240.028	241.035	240.028	0.00152482	C6H12NO7P	6	12	1	7	1	0	240.028	481	332	0.0203613	0.0211625	0.0241094	0.0156248	0.0140216	0	0.0164854	0.010542	0.0215841	0	0.0128757	0.0152506	0.00956103	0.0199404	0.013765	0.0144644	0.014175	0.0151982	0	0.0136035	0
	R replaced by H in 1-(1-Alkenyl)-sn-glycero-3-phosphoethanolamine;1-Alkenylglycerophosphoethanolamine	0	333	240.064	241.072	240.064	0.583177	C7H16NO6P	7	16	1	6	1	0	240.064	482	333	0.0103863	0.0174439	0.0128861	0.0084768	0.0089898	0.0117648	0	0	0	0	0.0192704	0	0.0103004	0	0	0	0	0.010308	0	0.0120071	0.0194539
	0	0	334	240.085	241.093	240.085	0.392915	C15H15NS	15	15	1	0	0	1	240.085	483	334	0	0.0289998	0	0.00794376	0	0	0.00911227	0.0119558	0.0120239	0.0118844	0.0115593	0	0	0	0	0	0	0	0	0	0
	0	0	336	240.976	241.984	240.976	0.00138188	C6H11O4PS2	6	11	0	4	1	2	240.976	486	336	0.0120325	0.0368357	0	0.00795303	0	0	0.00994204	0.0147284	0.0142253	0.0201625	0.0135	0	0.0099608	0.0181826	0.010674	0	0	0	0	0	0.016575
	5-Phosphonooxy-L-lysine;O-Phosphohydroxy-L-lysine#2-Deoxystreptamine phospahte#2-Deoxystreptamine 4-phosphate#Phosphoallohydroxy-L-lysine	0	341	241.06	242.067	241.059	0.0182693	C6H15N2O6P	6	15	2	6	1	0	241.06	491	341	0.0227057	0.0175329	0.0228764	0.0212251	0.0267655	0.0296737	0.019364	0.0299083	0.033484	0.0309773	0.0255031	0.0198351	0.0190696	0.0248851	0.0234311	0.0169585	0.0138894	0.018193	0.0212484	0.0234866	0.0221682
	0	0	344	241.145	242.152	241.145	-0.0241266	C13H22O4	13	22	0	4	0	0	241.145	494	344	0.00964509	0.0129013	0.0111953	0.0095881	0.0214661	0	0.0103367	0.00948865	0	0.0165031	0	0	0.0153087	0.00884181	0.0121502	0	0.0105291	0.0140747	0	0.0165254	0
	3-Oxotetradecanoic acid; 3-oxotetradecanoic acid [ketone]#14-hydroxy-12-tetradecenoic acid [Hydroxy fatty acids [FA0105]]#14-hydroxy-12Z-tetradecenoic acid [Hydroxy fatty acids [FA0105]]#12-hydroxy-13-tetradecenoic acid [Hydroxy fatty acids [FA0105]]#14-hydroxy-5Z-tetradecenoic acid [Hydroxy fatty acids [FA0105]]#4-keto myristic acid; 4-oxo-tetradecanoic acid [Oxo fatty acids [FA0106]]#10-keto my…	0	347	241.181	242.188	241.181	-0.0062194	C14H26O3	14	26	0	3	0	0	241.181	497	347	0.0800585	0.121372	0.0594228	0.0543415	0.0851144	0.0691938	0.0535899	0.0826183	0.0487626	0.0719799	0.0548359	0.0586082	0.0645284	0.0976029	0.0774036	0.0718097	0.117144	0.0751454	0.0862033	0.0790699	0.0823554
	Pentadecanoic acid;Pentadecylic acid;n-Pentadecanoic acid#12-Methyltetradecanoic acid#Pentadecanoic acid; Pentadecanoic acid [carboxylic acid]#Pentadecylic acid (see KEGG C16537); pentadecanoic acid [Straight chain fatty acids [FA0101]]#(+)-12-methyl myristic acid; 12-methyl-tetradecanoic acid [Branched fatty acids [FA0102]]#Isopentadecylic acid; 13-methyl-tetradecanoic acid [Branched fatty acids…	0	348	241.217	242.225	241.217	0.00932769	C15H30O2	15	30	0	2	0	0	241.217	498	348	0.262529	0.254716	0.119255	0.191673	0.276863	0.113249	0.187679	0.237936	0.108437	0.241728	0.187286	0.128321	0.187776	0.136089	0.22876	0.169276	0.152337	0.115267	0.242569	0.245496	0.226047
	0	0	353	242.076	243.083	242.076	0.708629	C13H13N3S	13	13	3	0	0	1	242.076	506	353	0.0436193	0.0454606	0.0408496	0.0168479	0.0300988	0.0239537	0.0343825	0.044094	0.0488644	0.0409289	0.0445236	0.0299487	0.0237948	0.036441	0.0259482	0.0207681	0.0278682	0.0162077	0.0206802	0.0295762	0.0286384
	0	1	355	242.08	243.087	242.08	0.00774538	C7H18NO6P	7	18	1	6	1	0	242.08	509	355	5.07485	2.86451	5.24643	3.23571	4.23189	4.41292	6.344	8.80419	8.67374	8.54899	5.67442	5.65775	4.30281	4.56071	4.58546	2.97509	3.79447	4.2845	5.29234	6.01643	5.79937
	0	0	357	242.101	243.108	242.101	0.417181	C15H17NS	15	17	1	0	0	1	242.101	513	357	0.0280406	0.0533161	0.0114868	0.011559	0.0132389	0	0.0161964	0.00977667	0.0156153	0.036882	0.02958	0.0132637	0.0129273	0.012967	0.00929886	0.00982156	0.0142987	0	0	0.0199335	0.0167341
	0	0	358	242.115	243.122	242.115	-0.0118745	C10H17N3O4	10	17	3	4	0	0	242.115	514	358	0.0159867	0.0118789	0.0184256	0.0126475	0.0214396	0.0169781	0.0221984	0.0253479	0.0279931	0.0233694	0.0230597	0.0221837	0.0171704	0.0174698	0.0146787	0.0112163	0.0138247	0.0175084	0.0190624	0.0201696	0.0226624
	N-Undecanoylglycine [carboxylic acid]	0	359	242.176	243.183	242.176	0.00653656	C13H25NO3	13	25	1	3	0	0	242.176	515	359	0.134441	0.154513	0.106754	0.0942077	0.145564	0.102327	0.553572	0.0895585	0.0840622	0.100569	0.100341	0.106354	0.104887	0.0962976	0.0933609	0.0878549	0.0484996	0.189414	0.170729	0.104267	0.12073
	L-Fuculose 1-phosphate#L-Rhamnulose 1-phosphate#L-Fucose 1-phosphate;6-Deoxy-L-galactose 1-phosphate;beta-L-Fucose 1-phosphate#2-Deoxy-D-glucose 6-phosphate#Fucose 1-phosphate (see KEGG C02985); (3,4,5-trihydroxy-6-methyl-oxan-2-yl)oxyphosphonic acid [secondary alcohol]	0	364	243.028	244.035	243.028	0.00188456	C6H13O8P	6	13	0	8	1	0	243.028	522	364	0.0648066	0.0567658	0.0760862	0.0532521	0.0692761	0.0629827	0.0971889	0.0878439	0.0658914	0.114306	0.078551	0.107009	0.0896572	0.116573	0.107308	0.07456	0.0979396	0.125943	0.0939975	0.120486	0.146207
	R replaced by H in Penicillin;Penam#R replaced by H in Penillic acid	0	365	243.045	244.052	243.045	0.000514309	C9H12N2O4S	9	12	2	4	0	1	243.045	523	365	0.0650738	0.054206	0.0615149	0.0891473	0.059495	0.122343	0.0888554	0.0529504	0.0787079	0.0879197	0.0579658	0.0794767	0.0718993	0.0937099	0.0638472	0.0578906	0.0601706	0.0524796	0.055397	0.0464079	0.0805166
	0	0	366	243.06	244.067	243.06	0.395142	C13H12N2OS	13	12	2	1	0	1	243.06	524	366	0.0281824	0.0294039	0.028629	0.0174684	0.0278598	0.0197819	0.0206554	0.0361862	0.0341248	0.0360899	0.0292301	0.0179035	0.0260751	0.0275565	0.0206559	0.0206914	0.0153043	0.0167778	0.014178	0.0209251	0.0214914
	Uridine#Pseudouridine#Spongouridine#Uridine (see KEGG C00299); 1-b-D-ribofuranosyl-uracil [primary alcohol]#Pseudouridine (see KEGG C02067); 5-b-D-ribofuranosyl-2,4(1H,3H)-Pyrimidinedione [primary alcohol]	0	367	243.062	244.07	243.062	-0.0159424	C9H12N2O6	9	12	2	6	0	0	243.062	525	367	0.369155	0.379411	0.224672	0.116709	0.217271	0.0964497	0.12334	0.214593	0.211539	0.310227	0.46815	0.127856	0.134167	0.149064	0.130531	0.110009	0.12586	0.0983315	0.124195	0.129464	0.146386
	0	0	368	243.077	244.084	243.077	0.271005	C5H16N4O5S	5	16	4	5	0	1	243.077	526	368	0.0172072	0.0192931	0.0164151	0.0164775	0.0165579	0.017639	0.0263729	0.0368125	0.0317752	0.0342568	0.0154364	0.0219988	0.0149477	0.0167064	0.0217742	0.0106135	0.0118142	0.0194742	0.0202358	0.0214345	0.0244736
	0	0	371	243.124	244.131	243.124	-0.00589	C12H20O5	12	20	0	5	0	0	243.124	530	371	0.0102945	0.0159963	0	0.0145738	0.0245968	0	0.0151404	0.0152812	0	0.0224354	0.0106704	0.0178619	0.0103738	0	0.0100053	0.00875307	0.0150919	0.00989805	0.0139326	0.0171961	0
	0	0	372	243.135	244.142	243.135	0.015403	C11H20N2O4	11	20	2	4	0	0	243.135	531	372	0.0248196	0.0271853	0.0279942	0.0174406	0.0232563	0.0294919	0.0207457	0.0346458	0.0373935	0.0297646	0.0301846	0.0189135	0.0164195	0.0203012	0.0203436	0.0168053	0.017865	0.0191751	0.0175028	0.0151318	0
	N-(6-Aminohexanoyl)-6-aminohexanoate#Leucyl-leucine#N-(6-aminohexanoyl)-6-aminohexanoic acid (see KEGG C01255); 6-(6-aminohexanamido)hexanoic acid [Other Fatty Acyls [FA00]]	0	373	243.171	244.179	243.171	0.0397538	C12H24N2O3	12	24	2	3	0	0	243.171	532	373	0.0155693	0.0156022	0.0161048	0.0123657	0.0174911	0	0	0.0238059	0.0372896	0.0116492	0.0244763	0.0111624	0	0	0	0	0	0	0	0	0
	2S-Hydroxytetradecanoic acid;2S-Hydroxytetradecanoate#2-Hydroxymyristic acid; 2-hydroxytetradecanoic acid [secondary alcohol]#(R)-3-Hydroxy-tetradecanoic acid; (3R)-3-hydroxytetradecanoic acid [secondary alcohol]#alpha-hydroxy myristic acid; 2-hydroxy-tetradecanoic acid [Hydroxy fatty acids [FA0105]]#omega-hydroxy myristic acid; 14-hydroxy-tetradecanoic acid [Hydroxy fatty acids [FA0105]]#10-hydr…	0	374	243.197	244.204	243.197	0.0146096	C14H28O3	14	28	0	3	0	0	243.197	534	374	0.0264528	0.0193411	0.0103509	0.0285622	0.0674986	0.0149066	0.0298633	0.0365309	0	0.0303908	0.0139959	0.0151159	0.0250357	0.0372506	0.0250494	0.02483	0.0271391	0.0203139	0.0284869	0.02194	0.024417
	0	0	380	244.044	245.051	244.044	0.389959	C13H11NO2S	13	11	1	2	0	1	244.044	541	380	0.0650152	0.0300702	0.0416304	0.0209541	0.0451092	0.0313455	0.0361432	0.0449925	0.0439035	0.093253	0.0520287	0.0278181	0.0289838	0.0322779	0.0209333	0.0224984	0.0304774	0.0208151	0.0299569	0.0304704	0.0246769
	0	0	384	244.084	245.091	244.084	0.599863	C11H11N5O2	11	11	5	2	0	0	244.084	545	384	0.0589908	0.0360407	0.0667	0.0388433	0.0559469	0.0632437	0.0891605	0.119245	0.12353	0.125616	0.0860184	0.0734464	0.0563793	0.0640616	0.0562818	0.0418081	0.0512412	0.0530023	0.0706196	0.0830098	0.0730223
	2-Methylbutyroylcarnitine; 3-(2-methylbutanoyloxy)-4-trimethylazaniumylbutanoate [cation]#Isovalerylcarnitine; (3R)-3-(3-methylbutanoyloxy)-4-trimethylazaniumylbutanoate [cation]#Valerylcarnitine [unclassified substance]	0	386	244.155	245.163	244.155	0.066216	C12H23NO4	12	23	1	4	0	0	244.155	547	386	0	0	0	0	0.00896065	0	0.0100773	0.0155207	0	0	0.0121854	0	0.0089693	0.00990535	0.00947087	0	0	0	0.0146536	0	0
	Glycerophosphoglycerol	1	391	245.043	246.05	245.043	-0.032986	C6H15O8P	6	15	0	8	1	0	245.043	554	391	1.35001	1.14269	1.44092	1.72172	1.79554	2.01774	2.8809	2.21545	1.74629	1.70513	1.87195	2.73517	1.91104	2.11309	1.94573	1.44029	1.62673	1.74648	1.99743	2.28844	2.26819
	N-Acetyl-D-tryptophan#Mephobarbital	0	396	245.093	246.1	245.093	-0.00816016	C13H14N2O3	13	14	2	3	0	0	245.093	559	396	0	0.0118893	0.010964	0	0.00885794	0	0	0.0150257	0.0120006	0.0101915	0.0144759	0.00973695	0	0.0107066	0	0	0	0	0	0	0
	0	0	397	245.103	246.11	245.103	-0.037474	C11H18O6	11	18	0	6	0	0	245.103	560	397	0.0164939	0.0172243	0.020497	0.0100685	0.00988037	0	0.00890656	0.016059	0.0196658	0	0.0122035	0.014032	0	0.0104608	0	0	0	0	0	0	0
	L-beta-aspartyl-L-leucine [primary amine]#L-gamma-glutamyl-L-valine [primary amine]	0	398	245.114	246.122	245.114	-0.00611959	C10H18N2O5	10	18	2	5	0	0	245.114	561	398	0.0150212	0.0111036	0.0124932	0	0.00809542	0	0.0138155	0.0190963	0.0174514	0.010106	0.0138427	0.0130112	0.0108845	0.0131717	0.0131595	0.0106948	0	0.0100658	0.0161214	0.0186751	0
	0	0	401	246.005	247.013	246.005	0.430129	C12H9NOS2	12	9	1	1	0	2	246.005	565	401	0.0175104	0.0134144	0.0126387	0.0126524	0.0091279	0.0178372	0.0137693	0.0132579	0.0163803	0.0141304	0.0144605	0.0167225	0.0182763	0.0243344	0.0113917	0.0118437	0.0149562	0.0140175	0	0.0135665	0
	0	0	404	247.044	248.051	247.043	0.363321	C13H12O3S	13	12	0	3	0	1	247.044	570	404	0.0370011	0.0385234	0.0185435	0.00950357	0.0110325	0.0107156	0.0182805	0.0163247	0.0199336	0.0473278	0.0272392	0.0146733	0.0133487	0.0126878	0	0	0.00948522	0.0138606	0.0161168	0.0156751	0.0268104
	Prenyl caffeate#3-Dimethylallyl-4-hydroxyphenylpyruvate#Pyriculol	0	407	247.098	248.105	247.098	0.00693653	C14H16O4	14	16	0	4	0	0	247.098	573	407	0.00973585	0	0	0	0.00812935	0	0	0	0	0	0.0124123	0	0.225066	0.0202167	0.23975	0	0	0	0.0129945	0	0.0175768
	1,2-Dihydrosantonin#Parthenolide#Artabsin#Artemorin#Confertin#Damsin#Eupatolide#Ivalin#Micheliolide#Pseudoivalin#Quadrone#Santamarin#Tamaulipin A#Tomentosin#Canellal;Muzigadial#Dehydrongaione#Illudin M#Abscisic aldehyde#Gamma-CEHC; 3-(2,7,8-trimethyl-chroman-2-yl)-propionic acid [alkyl aryl ether ]#(-)-abscisic aldehyde; (2Z,4E)-5-[(1R)-1-hydroxy-2,6,6-trimethyl-4-oxocyclohex-2-en-1-yl]-3-methylp…	0	408	247.134	248.141	247.134	-0.00751414	C15H20O3	15	20	0	3	0	0	247.134	574	408	0.0097	0.0145667	0.0108191	0.0133398	0	0	0	0.0210685	0	0.0256891	0	0	0.0109115	0	0	0	0	0	0	0.0166691	0
	16:4(4Z,7Z,10Z,13Z); 4,7,10,13-hexadecatetraenoic acid [Unsaturated fatty acids [FA0103]]#4,7,11,14-hexadecatetraenoic acid [Unsaturated fatty acids [FA0103]]#4,8,12,16-hexadecatetraenoic acid [Unsaturated fatty acids [FA0103]]#16:4(6Z,9Z,12Z,15Z); 6,9,12,15-hexadecatetraenoic acid [Unsaturated fatty acids [FA0103]]#2E,6Z,8Z,12E-hexadecatetraenoic acid [Unsaturated fatty acids [FA0103]]#2E,6Z,8Z,…	0	409	247.17	248.178	247.17	0.0181454	C16H24O2	16	24	0	2	0	0	247.17	575	409	0	0.0139984	0	0	0.00813977	0.0142087	0	0.0140203	0.0227179	0.0168126	0.011555	0.0105874	0.0121431	0	0.0135825	0.0127017	0	0.0121976	0.0157756	0	0
	0	0	411	248.021	249.028	248.021	0.354232	C12H11NOS2	12	11	1	1	0	2	248.021	581	411	0.0143055	0	0.0124043	0.0122415	0.00825087	0.0108311	0.0126718	0.00987105	0.0161574	0.0103127	0.0131938	0	0.0138064	0.0140609	0	0.010354	0.0107606	0	0.0153563	0.0154904	0
	0	0	412	248.071	249.078	248.071	0.0257991	C8H15N3O4S	8	15	3	4	0	1	248.071	582	412	0.00959688	0	0.0103141	0	0	0	0.0126971	0.010394	0.0119294	0.010984	0.010223	0	0	0	0.0094081	0	0	0	0	0.0170476	0
	gamma-L-Glutamyl-L-cysteine;L-gamma-Glutamylcysteine;5-L-Glutamyl-L-cysteine;gamma-Glutamylcysteine#Gamma-Glutamylcysteine (see KEGG C00669); 2-amino-5-(1-carboxy-2-sulfanyl-ethyl)amino-5-oxo-pentanoic acid [primary amine]	0	418	249.055	250.062	249.055	-0.00861657	C8H14N2O5S	8	14	2	5	0	1	249.055	596	418	0.0153154	0.0206516	0.0168519	0.0122151	0.0158397	0.0160408	0.0179953	0.0172822	0.0194362	0.0162719	0.0262299	0.0115739	0.0112888	0.015302	0.0106519	0	0.00987561	0	0	0.0154051	0.0175784
	Methylripariochromene A#Diisopropyl phthalate#Di-n-propylphthalate#Ubiquinone Q1 (see KEGG C00399); 2,3-dimethoxy-5-methyl-6-(3-methylbut-2-enyl)cyclohexa-2,5-diene-1,4-dione [ketone]	0	420	249.113	250.121	249.113	0.0256911	C14H18O4	14	18	0	4	0	0	249.113	600	420	0	0.010463	0	0.00993791	0	0	0	0.0151844	0.0202721	0.0136337	0.0103335	0.0113565	0	0.0185795	0.0107791	0.00976278	0	0.0119591	0.0192275	0	0.0218151
	Arbusculin A#Ipomoeamarone;(+)-Ngaione#Piperdial#Warburganal#Xanthoxin;2-cis,4-trans-Xanthoxin#Abscisic alcohol#2-Ethylhexyl-4-hydroxybenzoate#Ngaione (-); (2'S,5'R)-4-methyl-l-(5'-methyl-2',3',4',5'-tetrahydro[2' ',3' '-bifuran]-5'-yl)pentan-2-one [C15 isoprenoids (sesquiterpenes) [PR0103]]#(+)-Armillarin; (+)-5beta,6alpha-dihydroxy-7-protoilluden-14-al [C15 isoprenoids (sesquiterpenes) [PR0103]]	0	421	249.15	250.157	249.15	-0.0221634	C15H22O3	15	22	0	3	0	0	249.15	601	421	0.017725	0.0201879	0.0176361	0.0181773	0.0105716	0.0325608	0.0238899	0.0350735	0.0263228	0.0244886	0.0194021	0.0158929	0.011635	0.00986139	0.0130256	0.0104221	0.0151805	0.0215794	0.0251684	0.0267728	0.0248632
	Methyl farnesoate#4,7,10-hexadecatrienoic acid [Unsaturated fatty acids [FA0103]]#5E,8E,11E-hexadecatrienoic acid [Unsaturated fatty acids [FA0103]]#6,9,12-hexadecatrienoic acid [Unsaturated fatty acids [FA0103]]#Hiragonic acid; 6,10,14-hexadecatrienoic acid [Unsaturated fatty acids [FA0103]]#7,10,13-hexadecatrienoic acid; 7Z,10Z,13Z-hexadecatrienoic acid [Unsaturated fatty acids [FA0103]]#9,12,1…	0	426	249.186	250.193	249.186	-0.00434615	C16H26O2	16	26	0	2	0	0	249.186	606	426	0.0577823	0.0885471	0.0201982	0.0375744	0.0256892	0.0764896	0.057869	0.0441789	0.0293877	0.0416255	0.0316748	0.0350296	0.0439354	0.0857762	0.0482568	0.043751	0.0559502	0.0304358	0.055095	0.025075	0.0452918
	0	0	428	250.031	251.038	250.031	0.110986	C8H14NO4PS	8	14	1	4	1	1	250.031	611	428	0.0175708	0.0181691	0.0107663	0	0	0	0	0.0110101	0.012096	0.0132914	0.0137009	0	0	0	0	0	0	0	0	0	0
	0	0	429	250.037	251.044	250.037	0.41244	C12H13NOS2	12	13	1	1	0	2	250.037	612	429	0.024749	0.107751	0	0.0113259	0.00860628	0.0163442	0.0106146	0.0184137	0	0.0157216	0	0.00900176	0.0134267	0.0272754	0.0247568	0	0.0111323	0.0102523	0	0	0
	Muramic acid;2-Amino-3-O-D-1-carboxyethyl-2-deoxy-D-glucose;3-O-alpha-Carboxyethyl-D-glucosamine#Muramic acid (see KEGG C06470); 2-[3-amino-2,5-dihydroxy-6-(hydroxymethyl)oxan-4-yl]oxypropanoic acid [hemiacetal]	0	432	250.093	251.101	250.093	-0.0336914	C9H17NO7	9	17	1	7	0	0	250.093	615	432	0.0213528	0.0119861	0.0226975	0.0146917	0.0207348	0.0139621	0.0267047	0.0211598	0.0225028	0.0192394	0.0238769	0.0208884	0.0117012	0.0241741	0.0204264	0.0146675	0.016765	0.0152094	0	0.0220823	0.021934
	0	0	433	250.145	251.152	250.145	0.00049971	C14H21NO3	14	21	1	3	0	0	250.145	616	433	0.0653842	0.0386625	0.0391423	0.0261393	0.0417285	0.0367246	0.144949	0.0353252	0.0462687	0.0561432	0.0287067	0.0278025	0.034565	0.0338868	0.0317023	0.0258076	0.0255022	0.0427818	0.0460157	0.0383366	0.0268744
	0	0	439	251.026	252.033	251.026	0.147781	C7H13N2O4PS	7	13	2	4	1	1	251.026	626	439	0.0145447	0.0233752	0.0183743	0.0113496	0.0139457	0.0123617	0.014234	0.0224008	0.0151937	0.0108854	0	0.0106144	0.012266	0.0162412	0	0	0.00957678	0.0121579	0	0.0134142	0
	0	0	440	251.032	252.039	251.032	0.38076	C11H12N2OS2	11	12	2	1	0	2	251.032	627	440	0.0473787	0.0576062	0.0483721	0.0303634	0.0471089	0.0361204	0.0442897	0.0501052	0.0686512	0.0559123	0.0452512	0.0395962	0.0403656	0.0514845	0.0353523	0.0292748	0.0337066	0.0293787	0.0335929	0.0444089	0.0503199
	0	0	441	251.05	252.057	251.05	-0.00398328	C11H12N2O3S	11	12	2	3	0	1	251.05	629	441	0.0124175	0	0	0	0.0101543	0	0.0104134	0.0181394	0.01352	0	0.0106753	0.0124231	0.0107519	0	0	0.0123952	0.0100849	0.0170446	0	0	0
	0	0	442	251.129	252.136	251.129	-0.0220524	C14H20O4	14	20	0	4	0	0	251.129	630	442	0.011925	0.0144437	0	0.0106187	0	0	0.011637	0.01733	0	0.0162364	0.0115086	0.0092484	0	0	0	0	0.0113389	0	0	0.0178516	0
	Cuauhtemone#Juvenile hormone III acid#Sugetriol#Kikkanol C#Kikkanol E#Indicumenone#(+)-2-Sterpurene-6,12,15-triol [C15 isoprenoids (sesquiterpenes) [PR0103]]#9-Hydroxy-helminthosporol [C15 isoprenoids (sesquiterpenes) [PR0103]]#Dendrobane A [C15 isoprenoids (sesquiterpenes) [PR0103]]	0	443	251.165	252.173	251.165	-0.035833	C15H24O3	15	24	0	3	0	0	251.165	631	443	0	0	0.0119094	0	0.0106401	0.0151336	0.011068	0.0125926	0	0.0195476	0.0142977	0.0145233	0.0103063	0	0.00958877	0	0.012547	0.0145913	0.0152935	0.0185308	0.0195591
	Hydnocarpic acid#7Z,10Z-Hexadecadienoic acid; (7Z,10Z)-Hexadecadienoic acid [carboxylic acid]#7,10-Hexadecadienoic acid; (7Z,10Z)-hexadeca-7,10-dienoic acid [carboxylic acid]#9,12-hexadecadienoic acid [Unsaturated fatty acids [FA0103]]#10Z,12E-hexadecadienoic acid [Unsaturated fatty acids [FA0103]]#2E,4E-hexadecadienoic acid [Unsaturated fatty acids [FA0103]]#2E,4Z-hexadecadienoic acid [Unsaturat…	0	444	251.202	252.209	251.202	-0.0159235	C16H28O2	16	28	0	2	0	0	251.202	632	444	0.109487	0.174	0.0432516	0.0928388	0.0673189	0.119057	0.121859	0.0767828	0.0519926	0.0824471	0.0776897	0.0614669	0.10403	0.130575	0.0818067	0.103088	0.107505	0.0585951	0.0955177	0.0514823	0.0738896
	0	0	449	252.063	253.07	252.063	-0.0147106	C10H11N3O5	10	11	3	5	0	0	252.063	639	449	0.0254394	0.0279469	0.0363765	0.0218662	0.0273267	0.0268933	0.0369627	0.0312569	0.0293031	0.025442	0.0301029	0.0358908	0.0330352	0.0324063	0.0234485	0.0254941	0.0248923	0.0264373	0.0218577	0.0245369	0.0305193
	0	0	450	252.066	253.073	252.066	-0.0229622	C7H15N3O5S	7	15	3	5	0	1	252.066	640	450	0.00993079	0	0.0136488	0	0.0106685	0.0153429	0.0122056	0.0108136	0.019119	0.0165025	0.0118325	0.00904301	0.00867849	0.0217698	0.017531	0.00959837	0	0.0141682	0.016721	0	0
	5-L-Glutamyl-taurine;5-Glutamyl-taurine#5-L-Glutamyl-taurine (see KEGG C05844) [primary amine]	0	456	253.05	254.057	253.05	-0.0680577	C7H14N2O6S	7	14	2	6	0	1	253.05	650	456	0.0162904	0	0	0.017752	0.0225939	0.0253801	0.021348	0.0240501	0	0.0237491	0.0257016	0.0160554	0.0256111	0.0298341	0.0266667	0.0129845	0.0131333	0.0238689	0.0242555	0.0258014	0.0259164
	Hispidol#Chrysin;5,7-Dihydroxyflavone#Primetin;5,8-Dihydroxyflavone#Anhydroglycinol;3,9-Dihydroxypterocarpen#Daidzein#Alizarin 2-methyl ether;1-Hydroxy-2-methoxyanthraquinone#Chrysophanol;Chrysophanic acid;1,8-Dihydroxy-3-methylanthraquinone#Digiferrugineol;1-Hydroxy-2-hydroxymethylanthraquinone#1,4-Dihydroxy-2-methylanthraquinone#Rubiadin#7,4'-Dihydroxyflavone#4',6-Dihydroxyflavone#Daidzein (see…	0	457	253.051	254.058	253.051	-0.0158071	C15H10O4	15	10	0	4	0	0	253.051	651	457	0.0208104	0	0.0483263	0.0146762	0.0294724	0	0.0271824	0.0291914	0.0607783	0.058013	0.0379455	0.0353617	0	0	0	0	0	0	0	0.039662	0.0274314
	10-Hydroxycarbazepine;10-Hydroxycarbamazepine;GP 47779	0	459	253.098	254.106	253.098	0.0798978	C15H14N2O2	15	14	2	2	0	0	253.098	653	459	0	0	0	0.011376	0	0	0.0113579	0	0	0.00944033	0.0138532	0.0106248	0	0.010178	0.0100112	0	0	0	0	0	0
	Elymoclavine;Dihydrolysergol#Amphenone B	0	460	253.135	254.142	253.135	-0.0218935	C16H18N2O	16	18	2	1	0	0	253.135	654	460	0.0262856	0.0235264	0.0355592	0.030263	0.0306739	0.0470797	0.038336	0.0398499	0.0424811	0.0349672	0.0291437	0.0207968	0.0337679	0.039704	0.0211308	0.0208237	0.0346668	0.0286879	0.0284384	0.0306591	0.0271741
	0	0	461	253.145	254.152	253.145	-0.0166229	C14H22O4	14	22	0	4	0	0	253.145	655	461	0.0303865	0.0314148	0.0177025	0.0197297	0.030069	0.0246214	0.0255069	0.0374139	0.0212582	0.0386108	0.0293831	0.0260517	0.02025	0.0212497	0.024317	0.0152653	0.0281658	0.0282127	0.0300048	0.0293547	0.034803
	Kikkanol A#Kikkanol D#Kikkanol F#Chrysanthetriol	0	462	253.181	254.188	253.181	-0.038984	C15H26O3	15	26	0	3	0	0	253.181	656	462	0.0183343	0.0166924	0.0138515	0.0125775	0.0200991	0.0182883	0.0167988	0.0122145	0.0148916	0.0193538	0.0240626	0.0108485	0.0150127	0.0149354	0.00935723	0.019169	0.0261201	0.0197031	0	0.0226667	0.020195
	(9Z)-Hexadecenoic acid;Palmitoleic acid;cis-9-Hexadecenoic acid#Hypogeic acid; (7Z)-hexadec-7-enoic acid [carboxylic acid]#Palmitoleic acid (see KEGG C08362); (9Z)-hexadec-9-enoic acid [carboxylic acid]#Trans-Hexa-dec-2-enoic acid; (2E)-hexadec-2-enoic acid [carboxylic acid]#Palmitelaidic acid; (E)-hexadec-9-enoic acid [carboxylic acid]#2,4-dimethyl-2E-tetradecenoic acid [Branched fatty acids [FA…	0	464	253.217	254.225	253.217	-0.0100388	C16H30O2	16	30	0	2	0	0	253.217	659	464	2.8038	6.65134	0.845424	1.67874	0.858842	1.96656	2.45399	2.05374	0.775682	1.31168	1.76259	1.33527	3.02744	4.89375	2.11496	4.93556	3.55698	1.77713	3.17864	1.39435	1.88975
	0	0	471	254.078	255.086	254.078	-0.0367328	C10H13N3O5	10	13	3	5	0	0	254.078	668	471	0.785779	0.571428	0.934352	0.709556	0.915826	0.959493	1.15623	1.25057	0.988332	1.14768	1.0168	0.884889	0.825508	0.977775	0.821853	0.589718	0.684991	0.79862	0.878643	0.948825	0.966238
	0	0	473	254.088	255.095	254.088	-0.029844	C8H17NO8	8	17	1	8	0	0	254.088	670	473	0.0408569	0.0249696	0.0409727	0.0388297	0.0389739	0.029684	0.0469172	0.0514863	0.033521	0.0269489	0.0386921	0.0383913	0.0445821	0.0571384	0.0300749	0.0302811	0.0327272	0.0373448	0.025592	0.0362925	0.0331821
	N-D-Glucosylarylamine	0	474	254.103	255.111	254.103	-0.0150844	C12H17NO5	12	17	1	5	0	0	254.103	671	474	0	0.0133808	0	0.0127891	0	0.0114655	0.0142264	0.0123329	0	0.0121519	0.0165616	0.0142742	0.0127653	0.0139735	0.0100946	0.0118221	0.012271	0.0131349	0	0	0.0195411
	0	0	479	254.947	255.954	254.947	-0.0398593	C5H6O8P2	5	6	0	8	2	0	254.947	682	479	0.0143356	0	0.0186017	0.00924055	0.010126	0.0122523	0.019243	0.0180591	0.0132725	0.0148576	0.0144114	0.0137464	0.0101734	0	0.0136105	0	0.0111189	0	0	0	0
	Ascorbate 2-sulfate	0	481	254.982	255.989	254.982	-0.0369791	C6H8O9S	6	8	0	9	0	1	254.982	684	481	0.0306992	0.0250154	0.0119744	0.0176778	0.0142782	0.0115277	0.0139144	0.0177147	0	0.0181285	0.0284097	0.015532	0.0193032	0.0160831	0.0148743	0	0.0130347	0	0	0	0.0169559
	0	0	484	255.075	256.082	255.075	0.484888	C7H17N2O6P	7	17	2	6	1	0	255.075	687	484	0.0170925	0.0156565	0.0125565	0.00903445	0.00869485	0.0114543	0.0173415	0.013588	0.0172046	0.0143156	0.0125391	0.00985246	0.0145163	0.0152175	0.0144256	0.00889985	0.0108819	0	0	0.0119913	0.0301959
	0	0	487	255.114	256.121	255.114	-0.0266234	C15H16N2O2	15	16	2	2	0	0	255.114	691	487	0.0409449	0.0403487	0.0370051	0.057456	0.0370897	0.0659066	0.0616064	0.0394763	0.0423677	0.0641027	0.0488072	0.0458554	0.0488022	0.065498	0.0460287	0.0396777	0.0387567	0.0468782	0.0313262	0.03952	0.0695381
	0	0	488	255.124	256.131	255.124	-0.0898113	C13H20O5	13	20	0	5	0	0	255.124	692	488	0	0.014186	0	0.0123194	0.0106389	0	0.0136917	0.0135911	0.0120523	0.0180948	0	0.00988876	0	0.00915308	0.0118231	0	0	0	0	0.0153168	0
	0	0	489	255.16	256.167	255.16	-0.0083281	C14H24O4	14	24	0	4	0	0	255.16	693	489	0.0318749	0.0177636	0.0277073	0.0193337	0.0453372	0.014797	0.0254301	0.0248414	0.0260124	0.0294484	0.0277039	0.0342911	0.0154653	0.0142813	0.0168046	0.0171369	0.031029	0.0228048	0.026019	0.0380209	0.0242498
	4-keto pentadecanoic acid; 4-oxo-pentadecanoic acid [Oxo fatty acids [FA0106]]#11-keto pentadecanoic acid; 11-oxo-pentadecanoic acid [Oxo fatty acids [FA0106]]#14-keto pentadecanoic acid; 14-oxo-pentadecanoic acid [Oxo fatty acids [FA0106]]#2-oxo-pentadecanoic acid [Oxo fatty acids [FA0106]]#3-oxo-pentadecanoic acid [Oxo fatty acids [FA0106]]	0	490	255.197	256.204	255.197	-0.0409802	C15H28O3	15	28	0	3	0	0	255.197	694	490	0.0247585	0.0272675	0.0137068	0.0246715	0.0683814	0.0224426	0.0222403	0.0220578	0.0125722	0.0249787	0.0205473	0.0222673	0.0301861	0.016715	0.0264582	0.0176789	0.0300061	0.0172133	0.0164402	0.0298173	0.034783
	Hexadecanoic acid;Hexadecanoate;Hexadecylic acid;Palmitic acid;Palmitate;Cetylic acid#Palmitic acid (see KEGG C00249); Hexadecanoic acid [carboxylic acid]#Trimethyltridecanoic acid; 4,8,12-trimethyltridecanoic acid [carboxylic acid]#Palmitic acid (see KEGG C00249); hexadecanoic acid [Straight chain fatty acids [FA0101]]#Isopalmitic acid; 14-methyl-pentadecanoic acid [Branched fatty acids [FA0102]…	1	495	255.233	256.24	255.233	-0.0834218	C16H32O2	16	32	0	2	0	0	255.233	703	495	90.911	75.6287	43.8425	76.8841	54.1883	46.1657	47.164	30.7289	31.7325	40.8824	46.2321	35.6864	85.0808	47.9781	88.9857	53.8347	34.7707	57.0265	58.3635	58.6002	85.7658
	0	0	498	256.044	257.051	256.044	0.555026	C14H11NO2S	14	11	1	2	0	1	256.044	712	498	0.0114599	0	0.0109775	0	0.0108937	0	0	0.00980341	0	0.00976091	0.00904823	0	0	0.0111229	0.0107628	0.0111172	0	0.0107498	0	0	0
	0	0	499	256.05	257.057	256.05	0.0318024	C7H15NO7S	7	15	1	7	0	1	256.05	713	499	0	0	0	0	0	0.0123933	0.00915013	0	0	0	0	0	0	0.00964444	0.0111381	0	0	0	0	0.0127609	0
	0	0	500	256.059	257.066	256.059	0.605329	C7H16NO7P	7	16	1	7	1	0	256.059	714	500	0.0246726	0.0281861	0.0172206	0.00976598	0.0164865	0.0117149	0.0187479	0.024213	0.0240676	0.0238149	0.0220511	0.0112283	0.0201673	0.0156885	0.0179746	0.0135574	0.0114656	0.0212113	0.0203997	0.0219709	0.0194071
	0	0	503	256.092	257.099	256.091	0.555606	C14H15N3S	14	15	3	0	0	1	256.092	717	503	0.0194864	0.040116	0.0120244	0.00832219	0.0133909	0	0.0165444	0.0227789	0.023186	0.0246282	0.0214755	0.00942891	0.0129853	0.0174969	0.00996478	0	0.0108845	0	0	0.0128541	0
	5-Methylcytidine; 4-amino-1-[3,4-dihydroxy-5-(hydroxymethyl)oxolan-2-yl]-5-methyl-pyrimidin-2-one [primary alcohol]	0	505	256.094	257.101	256.094	0.0207112	C10H15N3O5	10	15	3	5	0	0	256.094	719	505	0.0233936	0.0129896	0.0157097	0.0100378	0.0171085	0.010341	0.011034	0.0150795	0.0174546	0.0160195	0.00951338	0.0117387	0.0106333	0.022435	0.0146751	0.00963639	0.0104342	0	0.0166379	0.015958	0
	Glycerophosphocholine (see KEGG C00670); 2-[[(2R)-2,3-dihydroxypropoxy]-hydroxy-phosphoryl]oxyethyl-trimethyl-azanium [cation]	0	507	256.096	257.103	256.096	-0.0398601	C8H20NO6P	8	20	1	6	1	0	256.096	721	507	0.321511	0.233069	0.281811	0.248913	0.286975	0.239982	0.395063	0.567326	0.414396	0.474812	0.435153	0.28283	0.338926	0.311976	0.279909	0.188794	0.194955	0.213538	0.302261	0.401263	0.359762
	2-Hexenoylcarnitine [cation]	0	509	256.155	257.163	256.155	-0.0572582	C13H23NO4	13	23	1	4	0	0	256.155	723	509	0	0	0	0.0149812	0.0186863	0.0101616	0.0178564	0.0144345	0.146057	0.0152224	0.0115905	0.115958	0.0186669	0.107857	0.0200504	0.131738	0.0127884	0.0296911	0.0284519	0.0142229	0.0727378
	0	0	514	257.075	258.083	257.075	0.349769	C14H14N2OS	14	14	2	1	0	1	257.075	740	514	0.222128	0.258038	0.0911364	0.0582389	0.0830046	0.0565571	0.0805897	0.0842288	0.10281	0.197398	0.139071	0.058631	0.0812257	0.0598885	0.0662637	0.0465425	0.0580506	0.0402417	0.0674324	0.0601127	0.0609129
	0	0	515	257.091	258.098	257.091	-0.0131277	C7H19N2O6P	7	19	2	6	1	0	257.091	741	515	0.0278563	0.012876	0.0293646	0.0379305	0.0316567	0.0317303	0.0366458	0.0272544	0.024959	0.0257559	0.0232704	0.0325665	0.0354136	0.0283593	0.0280325	0.0244595	0.0240606	0.0254647	0.0352708	0.0341516	0.0186575
	0	0	517	257.112	258.119	257.112	0.347351	C15H18N2S	15	18	2	0	0	1	257.112	743	517	0.0105168	0.0207617	0.0106857	0	0	0	0	0	0.0121821	0.0158128	0.00892224	0.00896601	0.0119801	0	0	0	0	0	0	0	0
	0	0	518	257.139	258.147	257.139	-0.00351949	C13H22O5	13	22	0	5	0	0	257.139	744	518	0	0.0117456	0	0.0102872	0.0266299	0	0	0.0119557	0	0.0141379	0	0	0.0095957	0	0	0	0.0123016	0	0	0	0.0186127
	2,3,4-Trioxycyclopentanone#Dibutyl adipate;Di-n-butyl adipate#Diisobutyl adipate#Tetradecanedioic acid (see KEGG C11002); tetradecanedioic acid [carboxylic acid]#2-methyl-tridecanedioic acid [Dicarboxylic acids [FA0117]]#3-methyl-tridecanedioic acid [Dicarboxylic acids [FA0117]]#4-methyl-tridecanedioic acid [Dicarboxylic acids [FA0117]]#Tetradecanedioic acid (see KEGG C11002); Tetradecanedioic ac…	0	520	257.176	258.183	257.176	-0.026896	C14H26O4	14	26	0	4	0	0	257.176	746	520	0.0530763	0.0488463	0.0609324	0.0454508	0.0848792	0.0395503	0.0457888	0.0475631	0.0584392	0.0659646	0.0599658	0.0618445	0.0323523	0.035662	0.0347849	0.0381615	0.0718819	0.0520902	0.0607926	0.0846204	0.064967
	2-hydroxy-pentadecanoic acid [Hydroxy fatty acids [FA0105]]#Convolvulinolic acid; 11-hydroxy-pentadecanoic acid [Hydroxy fatty acids [FA0105]]#15-hydroxy-pentadecanoic acid [Hydroxy fatty acids [FA0105]]#3-hydroxy-pentadecanoic acid [Hydroxy fatty acids [FA0105]]#4-hydroxy-pentadecanoic acid [Hydroxy fatty acids [FA0105]]#2R-hydroxy-pentadecanoic acid [Hydroxy fatty acids [FA0105]]#3R-hydroxy-pen…	0	521	257.212	258.219	257.212	-0.0332216	C15H30O3	15	30	0	3	0	0	257.212	747	521	0.0164287	0.0211048	0.0106207	0.0205349	0.0695317	0	0.0157789	0.0220725	0	0.0157096	0.013037	0.00934853	0.0162807	0.0103089	0.0144944	0.0135659	0.0130467	0.012439	0.0250538	0.0193449	0.0254393
	0	0	522	257.227	258.235	257.227	0.0108309	C19H30	19	30	0	0	0	0	257.227	748	522	0	0.0184332	0	0	0.00918644	0.0129634	0	0.0105859	0.0153354	0.00984975	0	0	0.0168217	0.014818	0.012549	0	0	0	0.0142359	0.0152742	0.019029
	D-Glucosamine 6-phosphate;D-Glucosamine phosphate#1-Amino-1-deoxy-scyllo-inositol 4-phosphate;scyllo-Inosamine 4-phosphate#D-Galactosamine 1-phosphate#alpha-D-Glucosamine 1-phosphate;D-Glucosamine 1-phosphate#D-Galactosamine 6-phosphate#Kanosamine 6-phosphate;D-Kanosamine 6-phosphate#Aminofructose 6-phosphate;Amino-D-fructose 6-phosphate#Glucosamine-1P; [3-amino-4,5-dihydroxy-6-(hydroxymethyl)oxa…	0	527	258.038	259.046	258.038	-0.0379478	C6H14NO8P	6	14	1	8	1	0	258.038	760	527	0.0332173	0.0340393	0.030875	0.0381323	0.0404224	0.0416359	0.0358565	0.0557488	0.0490755	0.0448853	0.0443749	0.0356453	0.045439	0.0436883	0.0498745	0.0255357	0.0343141	0.0348361	0.0400743	0.0417851	0.0451419
	0	0	528	258.06	259.067	258.059	0.330835	C14H13NO2S	14	13	1	2	0	1	258.06	761	528	0.204577	0.162425	0.121488	0.0737712	0.109032	0.093265	0.112079	0.111809	0.119928	0.192752	0.165444	0.0721825	0.111013	0.0937064	0.0965952	0.0753907	0.0890646	0.0678821	0.0881859	0.0812838	0.102969
	0	0	529	258.075	259.082	258.075	0.0185683	C7H18NO7P	7	18	1	7	1	0	258.075	762	529	0.0464584	0.0346591	0.0520797	0.0717086	0.0607628	0.0568177	0.0618499	0.0470819	0.0452997	0.0391731	0.0407936	0.0449647	0.0654213	0.0551009	0.0637161	0.0399709	0.04316	0.0393699	0.0518018	0.0524612	0.0441449
	Linatine;N-(gamma-L-Glutamyl)amino-D-proline	0	530	258.11	259.117	258.11	-0.109674	C10H17N3O5	10	17	3	5	0	0	258.11	763	530	0.00988761	0	0.0104553	0.00937136	0.00932261	0.0101974	0.0105161	0	0	0.0108603	0	0	0	0	0	0	0	0	0	0	0
	0	0	531	258.146	259.153	258.146	-0.117108	C11H21N3O4	11	21	3	4	0	0	258.146	764	531	0.0102717	0	0	0.0100055	0	0	0	0	0.0149802	0.00998257	0.0111065	0.0109116	0	0	0.0100917	0	0	0	0	0	0
	0	0	537	258.96	259.967	258.96	-0.0463392	C6H4N4O4S2	6	4	4	4	0	2	258.96	775	537	0.0774767	0.0606732	0.054329	0.0420581	0.0459959	0.0319643	0.0524677	0.066784	0.0791095	0.0642631	0.0656278	0.046705	0.0462379	0.0475418	0.0506907	0.0325471	0.0498214	0.0448551	0.0405338	0.0392023	0.0513892
	D-Fructose 6-phosphate;D-Fructose 6-phosphoric acid;Neuberg ester#D-Glucose 6-phosphate;Glucose 6-phosphate;Robison ester#D-Glucose 1-phosphate;alpha-D-Glucose 1-phosphate;Cori ester;D-Glucose alpha-1-phosphate#D-Mannose 6-phosphate#alpha-D-Galactose 1-phosphate;alpha-D-Galactopyranose 1-phosphate#D-Mannose 1-phosphate;alpha-D-Mannose 1-phosphate#beta-D-Glucose 1-phosphate#alpha-D-Glucose 6-phosp…	1	539	259.022	260.03	259.022	-0.0682064	C6H13O9P	6	13	0	9	1	0	259.022	778	539	0.880359	0.730571	1.25265	1.09578	0.986902	1.19814	1.35108	2.36115	1.77905	1.72498	1.22313	1.14838	1.60623	1.30749	2.37731	0.740885	1.15565	1.09025	1.12749	1.21122	1.34958
	0	0	541	259.055	260.062	259.055	0.334041	C13H12N2O2S	13	12	2	2	0	1	259.055	780	541	0.0196801	0.0164233	0.0265118	0.0148956	0.0216796	0.0149506	0.0206701	0.0309794	0.0263259	0.0347725	0.0189884	0.0151391	0.0124403	0.0126034	0.0138489	0.0142244	0.0122683	0	0	0.023793	0.0181821
	L-gamma-glutamyl-L-isoleucine [primary amine]#L-gamma-glutamyl-L-leucine [primary amine]	0	543	259.13	260.137	259.13	-0.0141512	C11H20N2O5	11	20	2	5	0	0	259.13	782	543	0.0206553	0.0199661	0.0212211	0.0223909	0.0281521	0.0262943	0.0260035	0.0293043	0.0301144	0.0307547	0.0283631	0.0211958	0.0259114	0.0255966	0.0246989	0.0159734	0.0203615	0.0201764	0.0297885	0.0410495	0.0280956
	3,11-dihydroxy myristoic acid; 3,11-dihydroxy-tetradecanoic acid [Hydroxy fatty acids [FA0105]]	0	544	259.191	260.199	259.191	-0.109741	C14H28O4	14	28	0	4	0	0	259.191	783	544	0	0	0	0	0.0172692	0.012625	0.0104288	0.0116901	0	0	0	0.0105782	0	0.0122312	0	0	0.0128597	0	0	0	0
	Androstane;5alpha-Androstane#5alpha-androstane (see KEGG C01554) [C19 steroids (androgens) and derivatives [ST0202]]	0	546	259.243	260.25	259.243	-0.0210536	C19H32	19	32	0	0	0	0	259.243	785	546	0.0875623	0.108884	0.0545305	0.0611739	0.0513696	0.0571126	0.062553	0.0535395	0.0618938	0.157228	0.0614954	0.0792767	0.141356	0.117375	0.125677	0.10705	0.114635	0.0670949	0.0555301	0.0992251	0.132912
	0	0	551	260.023	261.031	260.023	-0.0101375	C9H11NO6S	9	11	1	6	0	1	260.023	792	551	0.0216682	0.028795	0.0154336	0.0145651	0.0134363	0.0160383	0.0133959	0.0292301	0.0131885	0.0180437	0.0139493	0	0.016964	0.0182732	0.0138304	0.00918869	0.00979343	0	0.0137065	0.0168931	0.0180042
	0	0	552	260.071	261.078	260.071	-0.0221093	C9H15N3O4S	9	15	3	4	0	1	260.071	794	552	0.0512829	0.0590249	0.0560719	0.0465136	0.0472243	0.0481861	0.0531265	0.0462949	0.0577032	0.0469085	0.0624902	0.0524607	0.058914	0.0549022	0.0457598	0.0458387	0.0553004	0.0518542	0.0418538	0.0430551	0.0537865
	0	0	554	260.089	261.096	260.089	-0.0278751	C9H15N3O6	9	15	3	6	0	0	260.089	796	554	0.0219254	0.0213578	0.0318455	0.0269884	0.027469	0.0299625	0.0383689	0.0369296	0.0327481	0.0352129	0.0318971	0.0254433	0.0309716	0.0324793	0.0329384	0.0220053	0.0234004	0.0296393	0.0343582	0.0398126	0.0361514
	Gamma glutamyl ornithine; (4S)-4-amino-4-[[(1S)-4-amino-1-carboxy-butyl]carbamoyl]butanoic acid [primary amine]#Aspartylysine; (2S)-6-amino-2-[[(3S)-3-amino-4-hydroxy-4-oxobutanoyl]amino]hexanoic acid [primary amine]#Alpha-Aspartyl-lysine; (2S)-6-amino-2-[[(2S)-2-amino-4-hydroxy-4-oxobutanoyl]amino]hexanoic acid [primary amine]	0	555	260.125	261.132	260.125	-0.045678	C10H19N3O5	10	19	3	5	0	0	260.125	797	555	0.0145819	0.0124902	0	0.00977106	0.0088242	0.0130872	0.0163622	0.0131736	0.0117872	0	0.0157053	0.00971278	0.010521	0.0103651	0	0.0102422	0	0.0114092	0	0	0
	0	0	560	261.016	262.023	261.016	0.335596	C12H10N2OS2	12	10	2	1	0	2	261.016	807	560	0.0167202	0	0.0178408	0.0178053	0.0156742	0.0171431	0.0244976	0.0224474	0.0187498	0.0208432	0.0209724	0.0165522	0.0268354	0.0253035	0.0266163	0.0175955	0.0209985	0.0161587	0.0186456	0.026823	0.0261169
	0	0	563	261.044	262.051	261.044	-0.102155	C10H14O6S	10	14	0	6	0	1	261.044	812	563	0	0	0.0111745	0.0141818	0	0.0100769	0.00912833	0.00985712	0	0.00951715	0.0121281	0	0.00873598	0.0136899	0.0119721	0	0	0.0114454	0	0	0
	0	0	564	261.059	262.066	261.059	0.229833	C14H14O3S	14	14	0	3	0	1	261.059	813	564	0	0.0284889	0	0	0	0	0	0	0	0	0.0132007	0	0	0	0	0	0	0	0	0	0
	L-beta-aspartyl-L-glutamic acid [primary amine]	0	565	261.073	262.08	261.073	-0.0433749	C9H14N2O7	9	14	2	7	0	0	261.073	814	565	0	0	0.0127409	0.00951023	0.0118374	0.0217367	0.0112117	0.00997535	0	0.0134787	0.0113721	0.00986808	0.0127161	0.016554	0.0180995	0	0.00965667	0.0151221	0	0.018493	0.0186677
	Artemisin#Dihydrogriesenin#Farinosin#Grosshemin#Helenalin#Mexicanin I#Microhelenin A#Parthenin#Stramonin B#Marasmic acid#Parthenin (see KEGG C09523) [C15 isoprenoids (sesquiterpenes) [PR0103]]#(+)-Marmasmic acid [C15 isoprenoids (sesquiterpenes) [PR0103]]	0	566	261.113	262.121	261.113	0.0660633	C15H18O4	15	18	0	4	0	0	261.113	815	566	0	0	0	0.0112997	0	0	0	0.0133876	0	0.0145824	0.00932396	0.00997915	0.0115089	0	0	0	0	0.0107221	0	0	0
	Methohexital#Physovenine#L-phenylalanyl-L-proline [primary amine]#L-prolyl-L-phenylalanine [secondary amine]	0	567	261.124	262.132	261.124	-0.0293615	C14H18N2O3	14	18	2	3	0	0	261.124	816	567	0.0147283	0.0114725	0.0126317	0.0102211	0.0153037	0.0142022	0.0156599	0.00923097	0.0244659	0.0125412	0.0148399	0.0115766	0.0147894	0.010078	0.0128592	0	0.0163106	0.0104388	0	0	0
	0	0	568	261.134	262.142	261.134	-0.0381298	C12H22O6	12	22	0	6	0	0	261.134	817	568	0.0170209	0.0235986	0.0194646	0.021008	0.0501056	0.0113193	0.0182729	0.0138385	0.0244534	0.0194653	0.0207453	0.0232859	0.0165362	0.00953122	0.0130537	0.0209284	0.0198126	0.0227835	0.0191111	0.0265001	0
	0	0	570	261.979	262.986	261.979	0.479683	C4H10NO8PS	4	10	1	8	1	1	261.979	820	570	0	0	0	0	0.00906396	0.0136049	0.0117818	0	0	0	0.00888114	0.0096024	0.0141799	0.0196392	0.00977069	0	0	0	0	0.0129575	0
	0	0	571	262	263.007	262	0.343935	C12H9NO2S2	12	9	1	2	0	2	262	821	571	0.015287	0.0131941	0.0165098	0.016803	0.0144217	0.0178344	0.0114783	0.0181165	0.0152041	0.0184855	0.0151501	0.0135914	0.0212064	0.0282867	0.0238972	0.0159882	0.0143879	0.0188438	0.017188	0.0238551	0
	0	0	572	262.012	263.019	262.012	-0.0429369	C8H10NO7P	8	10	1	7	1	0	262.012	822	572	0.0300994	0.0327594	0.0307064	0.0240306	0.0267163	0.0257227	0.032671	0.0317809	0.0313702	0.0314882	0.028912	0.0250724	0.0276193	0.0298767	0.0298346	0.0205845	0.0290126	0.0219362	0.0165229	0.0259133	0.0229629
	0	0	573	262.087	263.094	262.087	0.00190777	C9H17N3O4S	9	17	3	4	0	1	262.087	823	573	0.0106268	0	0.0100048	0.0118947	0.0150325	0.0177149	0.0153544	0.0175405	0	0.0145064	0	0.0137919	0.0110975	0.012186	0.0129417	0.0105096	0.0127738	0.0141834	0.0132018	0.0205237	0
	0	0	580	263.041	264.048	263.041	-0.0342152	C9H12O9	9	12	0	9	0	0	263.041	855	580	0.152059	0.060556	0.0865503	0.0938016	0.080457	0.0890996	0.101626	0.0858256	0.0719129	0.160796	0.121177	0.0572318	0.112784	0.0859448	0.0729507	0.0537537	0.048649	0.0494147	0.0905958	0.0872707	0.0916369
	0	0	581	263.044	264.051	263.044	0.680495	C8H13N2O6P	8	13	2	6	1	0	263.044	856	581	0.0224298	0.0192654	0.0126722	0.0112025	0.0125431	0.0163179	0.0143343	0.0191572	0.0190334	0.0179674	0.0177995	0.0099074	0.0106318	0.0144794	0.0163529	0.00990642	0.0135732	0	0	0	0
	0	0	583	263.068	264.075	263.068	0.369991	C13H16N2S2	13	16	2	0	0	2	263.068	858	583	0.0192639	0.0326182	0.0208773	0.0156644	0.02279	0	0.022562	0.0158319	0.021591	0.0157648	0.0157316	0.0192792	0.0286602	0.0251331	0.0150478	0	0.0175679	0.016059	0	0.0198066	0.0358753
	Abscisate;Abscisic acid;(+)-Abscisic acid#Amaralin#Artemisiifolin#Baileyin#Chamissonin#Coronopilin#Florilenalin#Geigerin#Granilin#Hymenolin#Ludovicin A#Michelenolide#Pleniradin#Plenolin#Ridentin#Salonitenolide#Vermeerin#Vulgarin#Hirsutic acid C#Illudin S#Phomenone#Ascosalitoxin#(-)-Abscisic acid;(-)-ABA#(S)-(+)-Abscisic acid [C15 isoprenoids (sesquiterpenes) [PR0103]]#(-)-abscisic acid (see KEGG …	0	585	263.129	264.136	263.129	-0.010816	C15H20O4	15	20	0	4	0	0	263.129	860	585	0.0101939	0.0265232	0	0.0216126	0.0126966	0	0.0108837	0.0287292	0	0.0305797	0.0112383	0	0.0108147	0	0	0	0	0	0.0149216	0.0195996	0.0213481
	Dehydrojuvabione#5-Hydroxy-1-(4-hydroxyphenyl)-3-decanone	0	586	263.165	264.173	263.165	-0.0151996	C16H24O3	16	24	0	3	0	0	263.165	861	586	0.0177546	0.0261896	0.0126776	0.0193716	0.0181637	0.0171143	0.0190655	0.0293617	0.022481	0.0294857	0.020975	0.017281	0.0145833	0.015097	0.0185436	0.0190441	0.0299073	0.0251232	0.0220853	0.0238154	0.0221147
	Heptadecatrienoic acid;(8Z,11Z,14Z)-8,11,14-Heptadecatrienoic acid#10E-heptadecen-8-ynoic acid [Unsaturated fatty acids [FA0103]]#Norlinolenic acid; 8Z,11Z,14Z-heptadecatrienoic acid [Unsaturated fatty acids [FA0103]]#3,7,11-Trimethyl-2,6,10-dodecatrienyl acetate [Fatty alcohols [FA05]]#3,7,11-Trimethyl-2,6,10-dodecatrienyl acetate [Fatty alcohols [FA05]]	0	587	263.202	264.209	263.202	-0.0292399	C17H28O2	17	28	0	2	0	0	263.202	862	587	0.0178148	0.0214441	0.010223	0.0134793	0.014121	0.0188164	0.012289	0.0120136	0	0.0228634	0.0214538	0.0173797	0.0117139	0.0182047	0.0118542	0.0122134	0.020963	0.0132651	0.0173252	0.0158353	0.0257735
	0	0	589	264.016	265.023	264.016	0.342468	C12H11NO2S2	12	11	1	2	0	2	264.016	865	589	0.1157	0.056487	0.097931	0.107004	0.110938	0.098561	0.139122	0.143853	0.12644	0.151348	0.119954	0.110836	0.150162	0.11449	0.155119	0.0725572	0.0842031	0.0945285	0.119832	0.112666	0.130047
	0	0	592	264.109	265.116	264.109	-0.0287116	C10H19NO7	10	19	1	7	0	0	264.109	868	592	0.0304792	0.0219592	0.0275588	0.0285236	0.0283409	0.0333121	0.0361478	0.0332547	0.0304667	0.0323464	0.0314567	0.0356802	0.0356849	0.0365564	0.0292892	0.0243485	0.0293678	0.0333118	0.034485	0.0372093	0.0294788
	0	0	598	265.011	266.018	265.011	0.307534	C11H10N2O2S2	11	10	2	2	0	2	265.011	876	598	0.0103699	0.0198301	0	0	0	0	0.0109681	0.0138222	0.0144266	0.0133166	0.0155932	0	0.0166437	0.0151761	0.0119036	0	0.0125809	0	0	0	0
	Methoxybrassinin	0	601	265.048	266.055	265.047	0.377132	C12H14N2OS2	12	14	2	1	0	2	265.048	880	601	0.064393	0.0962354	0.0612196	0.0535996	0.0765861	0.0524834	0.0747311	0.0653375	0.099811	0.0895027	0.0847118	0.073893	0.0696667	0.0723476	0.0654294	0.0455255	0.063882	0.0383008	0.0384749	0.0733509	0.0848021
	0	0	603	265.104	266.111	265.104	-0.35712	C9H18N2O7	9	18	2	7	0	0	265.104	882	603	0.0244927	0.0255916	0.0162065	0.0206507	0.0127406	0.010848	0.0158258	0.0173214	0.0136678	0.0169216	0.0141178	0.00906179	0.02351	0	0.0188712	0.0111042	0.0161441	0.0139775	0.0138803	0.0172606	0
	0	1	606	265.108	266.115	265.108	-0.0205878	C14H18O5	14	18	0	5	0	0	265.108	885	606	2.56956	2.75284	1.49135	1.49555	1.46077	0.882288	1.87331	2.62407	1.61272	2.14035	1.79325	1.2524	1.94259	1.58039	1.63832	1.19178	1.5367	1.73794	2.11447	2.18007	1.83286
	Mukaadial#Rugosal#Zinniol#Xanthoxic acid#(+)-Blennin D [C15 isoprenoids (sesquiterpenes) [PR0103]]	0	608	265.145	266.152	265.145	0.0280187	C15H22O4	15	22	0	4	0	0	265.145	887	608	0.0213269	0.0566797	0	0.0565934	0.0149289	0	0.0277333	0.0553868	0	0.0588309	0.0217047	0.0109846	0.0166711	0	0.025452	0	0.00969072	0	0.0223942	0.0373558	0.0285556
	0	1	609	265.148	266.155	265.148	-0.00392988	C12H26O4S	12	26	0	4	0	1	265.148	888	609	0.21984	0.26973	0.152734	0.181115	0.447394	0.112548	0.146458	0.301664	0.223418	0.229243	0.530764	0.194841	0.149946	0.152387	0.221173	0.210505	0.126221	0.544966	0.745335	0.324448	0.207871
	7-heptadecynoic acid [Unsaturated fatty acids [FA0103]]#8-heptadecynoic acid [Unsaturated fatty acids [FA0103]]#9-heptadecynoic acid [Unsaturated fatty acids [FA0103]]#12-heptadecynoic acid [Unsaturated fatty acids [FA0103]]#16-heptadecynoic acid [Unsaturated fatty acids [FA0103]]#8E,10E-Pentadecadienyl acetate [Fatty alcohols [FA05]]#8E,10Z-Pentadecadienyl acetate [Fatty alcohols [FA05]]#8Z,10E-…	0	610	265.217	266.225	265.217	-0.00644	C17H30O2	17	30	0	2	0	0	265.217	890	610	0.0508415	0.0682173	0.0401816	0.0376229	0.0431533	0.0554434	0.0369206	0.0383159	0.0340903	0.052725	0.0429415	0.0407914	0.0367017	0.0369851	0.0314078	0.0397471	0.05523	0.0525079	0.0383536	0.0473196	0.0552209
	Cyhexatin#3Z,13Z-octadecadien-1-ol [Fatty alcohols [FA05]]#3E,13Z-octadecadien-1-ol [Fatty alcohols [FA05]]#2E,13Z-octadecadien-1-ol [Fatty alcohols [FA05]]#2Z,13Z-Octadecadien-1-ol [Fatty alcohols [FA05]]#9,12-Octadecadien-1-ol [Fatty alcohols [FA05]]#9-octadecenal [Fatty aldehydes [FA06]]#11-octadecenal [Fatty aldehydes [FA06]]#13E-Octadecenal [Fatty aldehydes [FA06]]#14E-Octadecenal [Fatty ald…	0	611	265.254	266.261	265.254	-0.0174361	C18H34O	18	34	0	1	0	0	265.254	891	611	0.0102666	0.0217173	0	0.0194774	0.00877751	0	0.00956314	0.0160143	0	0.0154905	0.00955112	0.00993546	0.0143427	0	0	0.00953943	0.0118369	0	0	0	0
	0	0	617	266.024	267.031	266.024	-0.0576376	C10H9N3O4S	10	9	3	4	0	1	266.024	899	617	0.016085	0.0134049	0	0	0	0	0	0.0130171	0.0172642	0.0155885	0.0107618	0	0	0	0	0	0	0	0	0	0
	0	0	618	266.026	267.033	266.026	0.240578	C8H14NO5PS	8	14	1	5	1	1	266.026	900	618	0.0571943	0.040831	0.0221038	0.0116864	0.0220161	0.0123425	0.0181616	0.0248591	0.0242525	0.0459232	0.0326166	0	0.0214985	0.0124829	0.0150063	0.0100881	0.0106286	0.0114319	0.0158841	0.0204031	0
	0	0	619	266.076	267.083	266.076	0.250196	C15H13N3S	15	13	3	0	0	1	266.076	901	619	0.0131697	0.027658	0.0100852	0	0	0	0	0	0	0	0.0138388	0	0.0104074	0	0	0	0	0	0	0	0
	Neuraminic acid;5-Amino-3,5-dideoxy-D-glycero-D-galacto-2-nonulosonic acid#Miserotoxin#Neuraminic acid (see KEGG C06469); (2R,4R,5R,6R)-5-amino-2,4-dihydroxy-6-(1,2,3-trihydroxypropyl)oxane-2-carboxylic acid [hemiacetal]	0	620	266.088	267.095	266.088	0.0192605	C9H17NO8	9	17	1	8	0	0	266.088	902	620	0.022143	0.0164754	0.0282239	0.0245709	0.0239389	0.0222883	0.0278736	0.0332412	0.0309478	0.0198889	0.0284839	0.0207168	0.0225019	0.0212749	0.0206511	0.0203428	0.0207005	0.0223916	0.0204877	0.0211859	0.0224823
	Adenosine#Deoxyguanosine;2'-Deoxyguanosine#Zidovudine;3'-Azido-3'-deoxythymidine;AZT#Adenosine (see KEGG C00212); 2-(6-aminopurin-9-yl)-5-(hydroxymethyl)oxolane-3,4-diol [primary alcohol]#Deoxyguanosine (see KEGG C00330); 2-amino-9-[4-hydroxy-5-(hydroxymethyl)oxolan-2-yl]-3H-purin-6-one [primary alcohol]	0	621	266.089	267.097	266.089	0.0233305	C10H13N5O4	10	13	5	4	0	0	266.089	903	621	0.162883	0.143561	0.119985	0.142071	0.122517	0.09628	0.188215	0.189595	0.0870043	0.186981	0.203922	0.0969489	0.195473	0.189315	0.196053	0.0943181	0.100925	0.139376	0.143121	0.197696	0.167728
	2(alpha-D-Mannosyl)-D-glycerate;alpha-Mannosylglycerate;2-O-alpha-Mannosyl-D-glycerate#3-Deoxy-D-glycero-D-galacto-2-nonulosonic acid; 4,5,6,7,8,9-hexahydroxy-2-oxo-nonanoic acid [ketone]	0	630	267.072	268.079	267.072	0.0308306	C9H16O9	9	16	0	9	0	0	267.072	918	630	0.0453037	0.0317306	0.0419256	0.0577387	0.0535676	0.0512927	0.0523759	0.0388283	0.0400522	0	0.0362873	0.0467208	0.0553929	0.0544078	0.0600037	0.0304263	0.0323135	0.0436397	0.0453328	0.0433055	0.0623563
	Inosine#Inosine (see KEGG C00294); 9-[(2R,3R,4S,5R)-3,4-dihydroxy-5-(hydroxymethyl)oxolan-2-yl]-3H-purin-6-one [primary alcohol]#Allopurinol riboside; 1-[(2S,3S,4R,5R)-3,4,5,6-tetrahydroxyoxan-2-yl]-2H-pyrazolo[4,5-e]pyrimidin-4-one [primary alcohol]#Arabinosylhypoxanthine; 9-[3,4-dihydroxy-5-(hydroxymethyl)oxolan-2-yl]-3H-purin-6-one [primary alcohol]	0	631	267.073	268.081	267.073	-0.00234018	C10H12N4O5	10	12	4	5	0	0	267.073	919	631	0.777779	0.737979	0.402586	0.261147	0.358605	0.423268	0.403573	0.335032	0.468706	1.4571	0.71644	0.367118	0.705703	1.70649	1.34696	0.509978	0.368768	0.56423	0.382927	0.356023	0.528791
	2-p-Tolyl-5,6,7,8-tetrahydrobenzo[d]imidazo[2,1-b]thiazole	0	633	267.096	268.103	267.096	0.298982	C16H16N2S	16	16	2	0	0	1	267.096	921	633	0	0.0154623	0	0	0	0	0.0108252	0	0	0	0	0.0122143	0.0102048	0.011133	0.0130196	0	0	0.0111288	0	0	0
	0	0	634	267.102	268.109	267.102	0.0220964	C9H20N2O5S	9	20	2	5	0	1	267.102	922	634	0.0157124	0	0	0.0227298	0.0180813	0.0252424	0.0151754	0.0125063	0	0	0.0183351	0.0109268	0.0181333	0.025471	0.0284328	0.00983286	0	0.012	0.0147435	0	0
	Lysergic acid#N-Butyl-beta-carboline-3-carboxylate	0	636	267.114	268.121	267.114	-0.00514762	C16H16N2O2	16	16	2	2	0	0	267.114	924	636	0.0990997	0.0971339	0.0772575	0.112326	0.0800312	0.10998	0.119828	0.0791795	0.0980674	0.143195	0.0836965	0.0842202	0.102876	0.135622	0.0837163	0.062551	0.0737527	0.087281	0.0790516	0.0759464	0.108184
	0	0	638	267.124	268.131	267.124	-0.0123014	C14H20O5	14	20	0	5	0	0	267.124	926	638	0.0120022	0	0	0.012315	0.0114293	0	0	0.0121259	0	0.0124242	0	0	0	0	0.0103298	0	0.0108871	0.0115495	0.0245339	0.0149301	0.0173195
	0	0	640	267.16	268.167	267.16	-0.000509058	C15H24O4	15	24	0	4	0	0	267.16	928	640	0.0214664	0.0197532	0.0130121	0.0249765	0.0216513	0.0153411	0.019652	0.023301	0.0147926	0.0331901	0.0225589	0.0182047	0.0160179	0	0.0194962	0.0140756	0.0218025	0.0133553	0.0246696	0.0252128	0.0250862
	(1R,2R)-3-oxo-2-pentyl-cyclopentanehexanoic acid [12-oxophytodienoic acid metabolites [FA0201]]#(1S,2S)-3-oxo-2-pentyl-cyclopentanehexanoic acid [12-oxophytodienoic acid metabolites [FA0201]]	0	641	267.197	268.204	267.197	0.00218191	C16H28O3	16	28	0	3	0	0	267.197	929	641	0.064723	0.0569254	0.0359168	0.0474034	0.0698185	0.054885	0.0439098	0.0499346	0.0432461	0.0594665	0.0401567	0.0516057	0.0511984	0.0633257	0.0520567	0.070938	0.0887462	0.0497858	0.0455901	0.0538823	0.0733927
	omega-Cyclohexylundecanoic acid;Cyclohexaneundecanoic acid#9E-Heptadecenoic acid;(E)-Heptadec-9-enoic acid#7-methyl-6E-hexadecenoic acid [Branched fatty acids [FA0102]]#14-methyl-8E-hexadecenoic acid [Branched fatty acids [FA0102]]#10-methyl-9-hexadecenoic acid [Branched fatty acids [FA0102]]#14R-methyl-8Z-hexadecenoic acid [Branched fatty acids [FA0102]]#14S-methyl-8Z-hexadecenoic acid [Branched…	0	642	267.233	268.24	267.233	0.00608084	C17H32O2	17	32	0	2	0	0	267.233	930	642	0.181479	0.306466	0.100017	0.150033	0.123859	0.133426	0.145095	0.122778	0.0802942	0.118952	0.140489	0.127221	0.170669	0.191378	0.170099	0.282587	0.184497	0.123453	0.183168	0.14807	0.173143
	0	0	647	268.071	269.078	268.07	0.47642	C7H16N3O6P	7	16	3	6	1	0	268.071	936	647	0	0.0131426	0.0119776	0	0	0.0103018	0	0	0	0.0213087	0	0	0.0156383	0.0255728	0.0191668	0	0	0.0110139	0	0	0
	0	0	648	268.086	269.093	268.086	0.021094	C9H19NO6S	9	19	1	6	0	1	268.086	938	648	0.023615	0	0.0157211	0.0111205	0.016197	0.0209302	0.0160271	0.0154805	0.0342235	0.0153399	0	0	0	0.0180472	0.0151856	0.00989344	0.0134554	0	0	0.0128352	0
	0	0	649	268.104	269.111	268.104	-0.017538	C9H19NO8	9	19	1	8	0	0	268.104	939	649	0.0247037	0.0283548	0.0216277	0.0230684	0.0165122	0.0264705	0.0229159	0.0271628	0.0337204	0.0278795	0.0344374	0.0227854	0.0183462	0.0219875	0.016045	0.0201945	0.0155947	0.0151464	0	0.0291981	0.0231449
	0	0	657	269.028	270.035	269.028	0.288517	C15H10O3S	15	10	0	3	0	1	269.028	949	657	0.0100145	0	0	0	0.00958392	0.00975347	0	0.0150276	0	0	0	0.00949064	0.0090953	0	0	0.00837748	0	0	0	0	0
	0	0	658	269.039	270.046	269.039	0.391151	C14H10N2O2S	14	10	2	2	0	1	269.039	950	658	0.0113019	0.0125172	0.0123571	0.00909816	0	0.0128534	0.0102176	0.0153564	0.0136986	0	0.00886249	0	0.00979947	0.00969156	0.0137304	0	0.0128039	0.0133207	0	0.0128025	0
	Apigenin;4',5,7-Trihydroxyflavone;5,7,4'-Trihydroxyflavone#2'-Hydroxydaidzein#Genistein;5,7,4'-Trihydroxyisoflavone#Sulphuretin;Sulfuretin#Baicalein;5,6,7-Trihydroxyflavone#5-Deoxykaempferol;3,7,4'-Trihydroxyflavone#Galangin;3,5,7-Trihydroxyflavone#Norwogonin;5,7,8-Trihydroxyflavone#Aloe-emodin#Emodin#Lucidin#Morindone#Norobtusifolin;2-Hydroxychrysophanol#Purpurin 1-methyl ether#3',4',7-Trihydrox…	0	659	269.046	270.053	269.046	-0.0136297	C15H10O5	15	10	0	5	0	0	269.046	951	659	0	0	0.0201787	0.00936993	0.0139037	0	0.0104974	0.0142542	0.0243319	0.0171632	0.0147231	0.00986997	0	0	0.0113622	0	0	0	0	0.0234682	0
	0	0	660	269.055	270.062	269.054	0.670247	C7H15N2O7P	7	15	2	7	1	0	269.055	952	660	0.0189543	0.0369527	0.0156131	0.00987933	0.0146705	0.0137762	0.0145425	0.0226802	0.0224648	0.0325992	0.0170259	0.00927018	0.0118863	0.0149517	0.0182646	0.0136461	0	0	0	0	0
	0	0	661	269.076	270.083	269.075	0.34439	C15H14N2OS	15	14	2	1	0	1	269.076	953	661	0.012085	0.0124137	0	0	0.00867518	0	0	0.0106605	0.0119802	0.0110266	0	0	0.00961139	0.0126021	0	0	0	0	0	0	0
	0	1	663	269.088	270.095	269.088	0.0068119	C9H18O9	9	18	0	9	0	0	269.088	955	663	0.77682	0.433564	0.264286	0.230154	0.242825	0.233596	0.247679	0.222639	0.215706	0.399081	0.410736	0.174418	0.287446	0.26604	0.219439	0.190733	0.219516	0.201079	0.223572	0.24279	0.302874
	0	0	665	269.13	270.137	269.13	-0.00278676	C16H18N2O2	16	18	2	2	0	0	269.13	957	665	0.0315778	0.0295045	0.0301428	0.039122	0.0285612	0.0480858	0.0382028	0.0245464	0.0318964	0.0374209	0.0291366	0.0330805	0.0355525	0.0314092	0.0360247	0.0252413	0.0250465	0.0312624	0.0270712	0.027067	0.0281889
	0	0	667	269.139	270.147	269.139	-0.010972	C14H22O5	14	22	0	5	0	0	269.139	959	667	0.0184936	0.0217078	0.0123537	0.0119908	0.0190301	0	0.0137744	0.0172978	0.0124804	0.0185527	0.0122281	0.0152467	0.0113983	0	0.0123979	0.00843412	0.0114243	0.0112493	0.0194189	0.0202382	0.0191917
	(10S)-Juvenile hormone III acid diol	0	668	269.176	270.183	269.176	-0.0293971	C15H26O4	15	26	0	4	0	0	269.176	960	668	0.0235029	0.019126	0.0142203	0.0156514	0.0409155	0.0193935	0.0167715	0.0195492	0.0182108	0.0208716	0.0412987	0.0216673	0.0104449	0.0166188	0.0184119	0.0135825	0.0319145	0.0203328	0.0171909	0.0317922	0
	Methyl palmitate#Heptadecanoic acid; heptadecanoic acid [carboxylic acid]#Margaric acid; heptadecanoic acid [Straight chain fatty acids [FA0101]]#(+)-14-methyl palmitic acid; 14-methyl-hexadecanoic acid [Branched fatty acids [FA0102]]#15-methyl palmitic acid; 15-methyl-hexadecanoic acid [Branched fatty acids [FA0102]]#2,6-dimethyl-pentadecanoic acid [Branched fatty acids [FA0102]]#4,8-dimethyl-pe…	1	669	269.249	270.256	269.249	-0.0102136	C17H34O2	17	34	0	2	0	0	269.249	962	669	0.742731	0.715568	0.431842	0.668635	0.497157	0.412825	0.476112	0.42972	0.337966	0.46564	0.481225	0.417202	0.688879	0.467998	0.704721	0.667541	0.412812	0.554996	0.636109	0.601782	0.696081
	0	0	671	270.073	271.08	270.073	-0.0611908	C10H13N3O6	10	13	3	6	0	0	270.073	965	671	0.0102138	0.012002	0.0141122	0.0122242	0	0.0120908	0.0106964	0.0111275	0	0.0175457	0.0113554	0.011552	0.0159948	0.0123323	0.0144459	0.00874104	0.011811	0.0126973	0.0171139	0.0160841	0
	0	0	672	270.077	271.084	270.077	0.0149846	C7H17N3O6S	7	17	3	6	0	1	270.077	966	672	0	0	0.0147505	0.0141279	0.014966	0.0192562	0.0166146	0.0141271	0.0143968	0.0215217	0.0180939	0.0188314	0.0106955	0.0195485	0.0188408	0.0140387	0.0124941	0.0117311	0.0143796	0.0181329	0
	0	0	673	270.11	271.117	270.11	-0.00486099	C11H17N3O5	11	17	3	5	0	0	270.11	968	673	0	0.0144298	0	0.0108765	0.00893163	0.0105187	0	0	0.0125027	0.0200598	0.0145671	0.00992993	0	0.00938654	0.0115355	0	0	0.0101753	0	0.0165873	0.0182266
	Tridecanoylglycine [carboxylic acid]	0	676	270.207	271.215	270.207	-0.0269645	C15H29NO3	15	29	1	3	0	0	270.207	971	676	0.012125	0	0.012428	0.0109812	0.0161249	0	0.0334178	0	0	0	0.0128099	0.0105746	0.00965004	0	0	0.0130535	0	0.0130865	0.0151467	0.0162665	0
	0	0	680	270.986	271.993	270.986	-0.0288908	C6H9O10P	6	9	0	10	1	0	270.986	980	680	0.0131965	0	0	0.0184593	0.0161999	0.0142742	0.0230874	0.0183616	0.0151842	0.0152058	0.019174	0.0164117	0.0142146	0.0194302	0.0180075	0.0108679	0.0147957	0.0132284	0	0.0141952	0.0197449
	0	0	685	271.037	272.044	271.037	0.315983	C14H12N2S2	14	12	2	0	0	2	271.037	985	685	0.0162673	0.0218175	0.0149045	0	0.0131441	0.011552	0.0109001	0.0133581	0.0179559	0.0116511	0.017041	0	0.00928862	0.0125567	0.0101799	0	0	0.0105629	0	0	0
	0	0	686	271.049	272.056	271.049	-0.0194688	C10H13N2O5P	10	13	2	5	1	0	271.049	986	686	0.0193914	0.0133001	0.0269293	0.015109	0.0269539	0.0139206	0.0164074	0.017056	0	0.0312793	0.025149	0.0155329	0.0200851	0.0306827	0.0309484	0.0159917	0.0232508	0.0277063	0.0301182	0.0261592	0.019025
	0	0	687	271.061	272.068	271.061	-0.0365417	C7H16N2O7S	7	16	2	7	0	1	271.061	987	687	0	0	0	0.00994968	0	0.012533	0.0145659	0	0	0	0	0	0	0.00968156	0.0143802	0	0	0	0	0.0120481	0.0191897
	0	0	688	271.072	272.079	271.072	0.186914	C6H16N4O6S	6	16	4	6	0	1	271.072	988	688	0.0132133	0.0134982	0.0116937	0.00998872	0	0	0	0.0157754	0	0.0176958	0.01349	0	0	0	0.00918738	0.0108043	0	0	0	0	0.0247766
	0	0	689	271.091	272.098	271.091	0.272621	C15H16N2OS	15	16	2	1	0	1	271.091	989	689	0.0249751	0.110373	0.0140017	0.0157167	0.017454	0.0140556	0.0164422	0.0170826	0.0192701	0.0204438	0.0176804	0.0125509	0.0129999	0.0201562	0.016315	0.015034	0	0.0119648	0.0156039	0.0142575	0
	0	0	690	271.105	272.112	271.105	-0.0954244	C10H16N4O5	10	16	4	5	0	0	271.105	990	690	0	0.0113272	0.0137372	0.013466	0	0	0	0.0150302	0.0144671	0.0194095	0.0159745	0	0.00957582	0.0120037	0	0	0	0	0	0.020078	0
	0	0	691	271.106	272.114	271.106	-0.0454914	C8H21N2O6P	8	21	2	6	1	0	271.106	991	691	0.00989559	0.0136615	0.0135012	0.018086	0.0143811	0.0153032	0.0206722	0.0171453	0.0176774	0.0164405	0.0118357	0.0190578	0.0179546	0.0149716	0.0174547	0	0	0.0112591	0	0.0129738	0
	0	0	692	271.155	272.162	271.155	-0.0217182	C14H24O5	14	24	0	5	0	0	271.155	992	692	0.018924	0.0121726	0.0214166	0.0141852	0.0994291	0.012041	0.0232457	0.0168683	0.0227301	0.0220366	0.0170563	0.0236343	0.0089201	0.0105269	0.0155277	0.0153181	0.0229689	0.0181179	0	0.0408399	0.0299925
	3-methyl-tetradecanedioic acid [Dicarboxylic acids [FA0117]]#5-methyl-tetradecanedioic acid [Dicarboxylic acids [FA0117]]#Pentadecanedioic acid; Pentadecanedioic acid [Dicarboxylic acids [FA0117]]	0	693	271.191	272.199	271.191	0.019053	C15H28O4	15	28	0	4	0	0	271.191	993	693	0.0184549	0.0235194	0.0121292	0.0132793	0.0491888	0.0133654	0.0166036	0.0167587	0.0154278	0.0255253	0.0200408	0.0213246	0.0196985	0.0184203	0.0203515	0.0195898	0.0328003	0.0209129	0.0303055	0.0330794	0.0279446
	(R)-3-Hydroxy-hexadecanoic acid; (3R)-3-hydroxyhexadecanoic acid [secondary alcohol]#2-hydroxy palmitic acid; 2-hydroxy-hexadecanoic acid [Hydroxy fatty acids [FA0105]]#4-hydroxy palmitic acid; 4-hydroxy-hexadecanoic acid [Hydroxy fatty acids [FA0105]]#11-hydroxy palmitic acid; 11-hydroxy-hexadecanoic acid [Hydroxy fatty acids [FA0105]]#14-hydroxy palmitic acid; 14-hydroxy-hexadecanoic acid [Hydr…	0	694	271.228	272.235	271.228	0.0136712	C16H32O3	16	32	0	3	0	0	271.228	994	694	0.200479	0.185187	0.08348	0.195595	0.248509	0.147936	0.144594	0.166306	0.0863801	0.14599	0.129079	0.0951792	0.182787	0.179945	0.236256	0.181671	0.16596	0.113236	0.216841	0.12409	0.156648
	0	0	698	272.028	273.035	272.028	-0.0909832	C8H11N5O2S2	8	11	5	2	0	2	272.028	1002	698	0.0149847	0.0316038	0.0115406	0	0.0127978	0	0	0	0.0158679	0.0145767	0.00973285	0.0103519	0	0	0.0107913	0	0.0149125	0	0	0.0173216	0.0211409
	0	0	699	272.039	273.046	272.039	0.372035	C14H11NO3S	14	11	1	3	0	1	272.039	1003	699	0.0410262	0.0182327	0.0453529	0.0432234	0.0469919	0.0418555	0.0489368	0.0661099	0.0494124	0.0691562	0.0428787	0.0407877	0.0451249	0.0388726	0.0410479	0.0341738	0.028081	0.0232162	0.026711	0.0359508	0.0425695
	0	0	700	272.054	273.061	272.054	-0.0183787	C7H16NO8P	7	16	1	8	1	0	272.054	1004	700	0.0169484	0.0171875	0.0203389	0.0210391	0.0212441	0.025621	0.0238351	0.0216601	0.0231516	0.0189319	0.0209178	0.0140248	0.0256987	0.0201795	0.0260606	0.0177565	0.0151232	0.018348	0.0177845	0.0225168	0.020611
	0	0	701	272.075	273.082	272.075	0.375216	C15H15NO2S	15	15	1	2	0	1	272.075	1005	701	0.0207154	0.0542496	0.013225	0.0151467	0	0	0.0121346	0.012204	0.0147223	0.0103401	0.00948448	0	0	0.00939222	0.0144402	0	0	0	0	0	0
	0	0	705	272.089	273.096	272.089	-0.0358339	C10H15N3O6	10	15	3	6	0	0	272.089	1009	705	2.4345	1.79312	2.73522	2.52433	2.74947	2.69279	3.28721	3.46413	2.91072	3.56428	2.96819	2.5931	2.94391	3.16188	3.133	2.05109	2.26074	2.74631	2.88509	3.1456	3.12517
	0	0	713	272.957	273.964	272.957	-0.0277809	C5H8O9P2	5	8	0	9	2	0	272.957	1019	713	0.0906392	0.0858343	0.108365	0.0915627	0.0907073	0.0865136	0.120444	0.134696	0.112698	0.122575	0.110914	0.0882984	0.0985331	0.123563	0.110404	0.0729856	0.103297	0.087993	0.108417	0.149338	0.117429
	0	0	714	273.011	274.018	273.01	0.611416	C9H11N2O4PS	9	11	2	4	1	1	273.011	1022	714	0.0200757	0	0.0117363	0	0	0	0.0107814	0.01616	0.01504	0.0174732	0.0153868	0	0.0100638	0	0	0	0	0	0.0133977	0	0
	1-Deoxy-D-altro-heptulose 7-phosphate	0	715	273.038	274.045	273.038	-0.0181586	C7H15O9P	7	15	0	9	1	0	273.038	1023	715	0.216111	0.108323	0.17678	0.16681	0.130002	0.166176	0.22907	0.179384	0.13903	0.249988	0.153709	0.161373	0.241032	0.352067	0.284003	0.175669	0.20019	0.257884	0.264353	0.453832	0.397543
	0	0	716	273.07	274.078	273.07	0.336148	C14H14N2O2S	14	14	2	2	0	1	273.07	1024	716	0.045269	0.051655	0.0518421	0.0380238	0.0502823	0.0358895	0.0435323	0.0605879	0.0841542	0.0635167	0.0515277	0.0384393	0.040817	0.0365299	0.037545	0.0285473	0.032099	0.0250376	0.0205802	0.0264403	0.0311703
	0	0	717	273.086	274.093	273.086	0.491146	C7H19N2O7P	7	19	2	7	1	0	273.086	1025	717	0.027603	0.0174553	0.0303252	0.0288758	0.0319243	0.0304792	0.0407819	0.0381	0.0353252	0.0361431	0.0393232	0.023896	0.0342711	0.0321214	0.0327351	0.0209689	0.0246057	0.0314828	0.0291958	0.0339898	0.0404939
	3-Hydroxytetradecanedioic acid; 3-hydroxy-tetradecanedioic acid [secondary alcohol]#3-hydroxy-tetradecanedioic acid; 3-hydroxy-tetradecanedioic acid [Dicarboxylic acids [FA0117]]	0	718	273.171	274.178	273.171	-0.0445948	C14H26O5	14	26	0	5	0	0	273.171	1027	718	0.0294967	0	0.0414619	0.033999	0.0853343	0.0233635	0.0456064	0.020597	0.0486326	0.0376988	0.0426381	0.0819584	0	0.00910618	0.0207809	0.0173146	0.0374991	0.0459995	0.0372246	0.142878	0.062267
	0	0	721	273.961	274.969	273.961	-0.0839534	C5H10NO6PS2	5	10	1	6	1	2	273.961	1031	721	0.0147925	0	0.0115069	0	0.00999206	0	0.0105742	0.0110763	0.0154179	0	0.00974363	0	0.00928116	0	0	0	0	0	0	0	0
	0	0	722	273.971	274.978	273.971	-0.0477532	C6H5N5O4S2	6	5	5	4	0	2	273.971	1032	722	0.292093	0.229698	0.236149	0.128323	0.225611	0.165384	0.170902	0.296014	0.36685	0.314096	0.245965	0.160165	0.161056	0.166349	0.145847	0.112655	0.164795	0.124532	0.109559	0.161366	0.21105
	0	0	724	274.033	275.041	274.033	0.417303	C6H14NO9P	6	14	1	9	1	0	274.033	1035	724	0	0.011582	0	0.010053	0.00958889	0	0.0142527	0.0141402	0.0129812	0.011808	0.013519	0.00985202	0.0113272	0.0119998	0.0117907	0.00974906	0.0134078	0	0	0.0120081	0
	0	0	726	274.087	275.094	274.087	-0.00729696	C10H17N3O4S	10	17	3	4	0	1	274.087	1037	726	0	0	0	0.0105394	0.0100349	0.0176743	0	0	0.0126029	0	0	0.0108405	0.00893382	0	0	0	0	0	0	0	0
	R replaced by H in 5-D-Glutamyl-D-glutamyl-peptide;gamma-D-Glutamyl-D-glutamyl-peptide#(5-L-Glutamyl)-L-glutamine#R replaced by H in 5-L-Glutamyl-D-glutamyl-peptide;gamma-L-Glutamyl-D-glutamyl-peptide#Norophthalmic acid; (2S)-2-amino-4-[[(1S)-1-(carboxymethylcarbamoyl)ethyl]carbamoyl]butanoic acid [primary amine]#Gamma-Glutamylglutamine; (2S)-5-amino-2-[[(4S)-4-amino-5-hydroxy-5-oxopentanoyl]amin…	0	729	274.104	275.112	274.104	-0.00364824	C10H17N3O6	10	17	3	6	0	0	274.104	1040	729	0.0737299	0.0635244	0.0636463	0.0591199	0.0596618	0.065079	0.0772349	0.0791884	0.0853204	0.08447	0.0702786	0.0598178	0.0498004	0.0830049	0.0725277	0.0423607	0.0625595	0.0667761	0.0660165	0.0862618	0.0867367
	Epsilon-(gamma-Glutamyl)-lysine; (2S)-6-amino-2-[[(4S)-4-amino-4-carboxy-butanoyl]amino]hexanoic acid [primary amine]#L-a-glutamyl-L-Lysine (see KEGG C04700); 6(S)-Amino-2-(2(S)-amino-4-carboxy-butyrylamino)-hexanoic acid [primary amine]	0	730	274.141	275.148	274.141	-0.0302472	C11H21N3O5	11	21	3	5	0	0	274.141	1041	730	0.0871814	0.254431	0.0952799	0.0462424	0.0647171	0.0735278	0.0555222	0.121522	0.176026	0.0752013	0.0801198	0.0441767	0.0462827	0.0555544	0.0486007	0.0382456	0.039716	0.0420797	0.0416545	0.0510452	0.051257
	0	0	731	274.177	275.185	274.177	-0.0325228	C12H25N3O4	12	25	3	4	0	0	274.177	1042	731	0.0156494	0.0190434	0.0183159	0.0218617	0.0225085	0.0231907	0.0277807	0.0263128	0.0158633	0.025395	0.0276175	0.0197929	0.027999	0.0297599	0.0278047	0.024109	0.014927	0.0216214	0.0222468	0.0278919	0.0186725
	0	0	734	274.955	275.962	274.955	-0.0981979	C6H4N4O5S2	6	4	4	5	0	2	274.955	1047	734	0.0134601	0.0140114	0.0143238	0.00923072	0	0	0	0.0122269	0	0.0167474	0.0129692	0	0.0102016	0.00959883	0	0	0.010918	0	0	0	0
	0	0	735	274.974	275.982	274.974	-0.257598	C4H9N2O8PS	4	9	2	8	1	1	274.974	1048	735	0.0202259	0.0115232	0.0100166	0	0.0113186	0	0	0.0157557	0.017709	0.0162004	0.0153992	0.0109666	0	0.0114763	0	0.00862741	0	0.0126237	0	0	0
	0	0	736	275.032	276.039	275.032	0.344309	C13H12N2OS2	13	12	2	1	0	2	275.032	1049	736	0.0192242	0.0131571	0.022921	0	0.0153303	0.0151022	0.0227681	0.0249363	0.0304549	0.0187436	0.0233589	0.0152301	0.0290703	0.0272064	0.022929	0.0133078	0.0157046	0.0131835	0.013413	0.0260052	0.0248154
	0	0	738	275.108	276.115	275.108	0.149821	C19H16O2	19	16	0	2	0	0	275.108	1052	738	0	0.0120332	0	0	0.0100635	0.013795	0.0100814	0.00947482	0	0.0125232	0.00972216	0	0.00938586	0.0122055	0	0	0.010733	0.0103376	0	0	0
	0	0	739	275.144	276.151	275.144	0.221702	C20H20O	20	20	0	1	0	0	275.144	1053	739	0.0120595	0.028716	0.0135123	0	0.00973131	0.0108365	0	0.0156401	0.0211504	0	0	0	0	0	0	0	0	0	0	0	0
	Buddledin A#[6]-Shogaol#Sugeonyl acetate#Sugeonyl acetate; 8S-acetoxy-1,4R,9,9-tetramethyl-3,4,5,6,7,8-hexahydro-3a(R),7-methanoazulen-2-one [C15 isoprenoids (sesquiterpenes) [PR0103]]	0	741	275.165	276.173	275.165	-0.0673195	C17H24O3	17	24	0	3	0	0	275.165	1055	741	0	0.0129685	0	0	0.0112266	0	0.0100878	0.010361	0.0137463	0.0100851	0.0124393	0	0	0	0	0	0	0	0	0	0
	R replaced by H in Steryl ester;Sterol ester#R replaced by H in 3beta-Hydroxysterol ester#Stearidonic acid;6,9,12,15-Octadecatetraenoic acid;(6Z,9Z,12Z,15Z)-Octadecatetraenoic acid#19-Norandrosterone; (8R,9R,10S,13S,14S)-3-hydroxy-13-methyl-2,3,4,5,6,7,8,9,10,11,12,14,15,16-tetradecahydro-1H-cyclopenta[a]phenanthren-17-one [ketone]#19-Nor-5-androstenediol; (3S,8R,9S,10R,13S,14S,17S)-13-methyl-1,2…	0	742	275.202	276.209	275.202	-0.00166423	C18H28O2	18	28	0	2	0	0	275.202	1056	742	0.0566469	0.0581941	0.0294644	0.0475653	0.0441967	0.0344881	0.0442187	0.0258509	0.0327881	0.032087	0.0330792	0.0251603	0.0481643	0.0411771	0.0566479	0.0257363	0.0278505	0.0289517	0.0455188	0.0411085	0.0571818
	0	0	746	276.016	277.023	276.016	0.260746	C13H11NO2S2	13	11	1	2	0	2	276.016	1060	746	0	0	0	0.0139095	0.0116172	0.0119458	0.00989168	0.0119968	0	0.0135027	0.0125803	0.0118702	0.0136335	0.0196476	0.0100453	0	0	0	0	0	0
	0	0	748	276.077	277.084	276.077	0.230211	C8H15N5O4S	8	15	5	4	0	1	276.077	1062	748	0.021183	0.0166265	0.0297676	0.0194341	0.0262378	0.0275242	0.0343186	0.0181089	0.027288	0.0142548	0.0213853	0.0405345	0.0426716	0.032864	0.0153731	0.0204139	0.0321132	0.0362959	0	0.017667	0
	0	0	752	276.971	277.978	276.971	-0.0596597	C6H6N4O5S2	6	6	4	5	0	2	276.971	1069	752	0.0172874	0.0145415	0.0154649	0.0114763	0.0157255	0.0117116	0.0134721	0.0159999	0.0211185	0.0225764	0.0133335	0.017879	0.012715	0.0142899	0.0126146	0.0107344	0.0110177	0.0163248	0.0142888	0.0151635	0.0221434
	R replaced by H in Deoxynucleoside diphosphate#R replaced by H in 2'-Deoxyribonucleoside diphosphate#2-C-Methyl-D-erythritol 2,4-cyclodiphosphate;3-Methyl-1,2,3,4-tetrahydroxybutane-1,3-cyclic bisphosphate	0	753	276.988	277.996	276.988	-0.0359474	C5H12O9P2	5	12	0	9	2	0	276.988	1070	753	0.0169635	0	0.0167	0.0111293	0.0176766	0.0146151	0.0288383	0.035795	0.0260131	0.0299734	0.0285558	0.0168243	0.0120336	0.0145272	0.0203013	0.015761	0.0132351	0.0226327	0.0140527	0.0181742	0.0222393
	0	0	754	277.033	278.04	277.033	-0.0321875	C6H15O10P	6	15	0	10	1	0	277.033	1071	754	0.147591	0.0931033	0.134377	0.115663	0.121693	0.122694	0.141721	0.158624	0.126828	0.115832	0.157715	0.116084	0.132799	0.170099	0.155044	0.0942863	0.125623	0.133746	0.093199	0.130314	0.171201
	0	0	755	277.048	278.055	277.047	0.363169	C13H14N2OS2	13	14	2	1	0	2	277.048	1072	755	0	0.0131866	0.0105993	0	0.0148424	0	0.0141536	0.0135859	0.0205364	0.00949647	0.0150516	0	0.0132984	0.0108839	0.01602	0.00923766	0	0	0	0	0
	0	0	757	277.059	278.066	277.059	0.320762	C12H14N4S2	12	14	4	0	0	2	277.059	1074	757	0.0242004	0.0293651	0.0242009	0.0209185	0.0306188	0.0187627	0.0310704	0.0293137	0.0308828	0.0481107	0.0384638	0.0238926	0.0295786	0.0267789	0.0598807	0.021337	0.0214813	0.0172683	0.0183033	0.031277	0.0377188
	0	0	758	277.06	278.067	277.059	0.663854	C9H15N2O6P	9	15	2	6	1	0	277.06	1075	758	0.0372545	0.043543	0.0234099	0.0150665	0.0279549	0.0228982	0.0213016	0.0329395	0.0385386	0.0377512	0.0305011	0.0176232	0	0.020496	0.0258038	0.0141788	0.0145912	0	0	0.0185905	0.0172693
	0	0	760	277.084	278.091	277.084	0.319398	C14H18N2S2	14	18	2	0	0	2	277.084	1077	760	0.0423372	0.0662658	0.0387202	0.0388662	0.0502265	0.0294057	0.0477565	0.037223	0.0451049	0.0457742	0.0515955	0.042707	0.0547921	0.0470935	0.0309171	0.0305933	0.0439884	0.0320419	0.0303067	0.0525173	0.0515396
	alpha-Ribazole;N1-(alpha-D-ribosyl)-5,6-dimethylbenzimidazole#N1-(alpha-D-ribosyl)-5,6-dimethyl-benzimidazole (see KEGG C05775); 5,6-dimethyl-1-alpha-D-ribofuranosyl-1H-benzimidazole [primary alcohol]#L-phenylalanyl-L-hydroxyproline [secondary alcohol]	0	761	277.119	278.127	277.119	-0.0192444	C14H18N2O4	14	18	2	4	0	0	277.119	1078	761	0.0189742	0.0154055	0.0143688	0.0132869	0.0184522	0.016302	0.0138771	0.0175312	0	0.0195689	0.020651	0.0122605	0.0149441	0.0164882	0.0124617	0.0101173	0.0145862	0	0	0	0
	Pantetheine;(R)-Pantetheine#Pantetheine (see KEGG C00831); 2,4-dihydroxy-3,3-dimethyl-N-[2-(2-sulfanylethylcarbamoyl)ethyl]butanamide [primary alcohol]	0	762	277.123	278.13	277.123	-0.0469106	C11H22N2O4S	11	22	2	4	0	1	277.123	1079	762	0.0116757	0	0.0102776	0	0.0103978	0.0134618	0.00935147	0.0140682	0.0143529	0.0133951	0	0.0108913	0	0.0156618	0.0100154	0	0.0114002	0.0102231	0	0	0.022063
	2-Ethylhexyl phthalate#Dibutyl phthalate;Di-n-butyl phthalate;Dibutyl 1,2-benzenedicarboxylate#Diisobutyl phthalate;DIBP#Alpha-CEHC; methyl 3-(6-hydroxy-5,7,8-trimethyl-chroman-2-yl)propanoate [phenol or hydroxyhetarene]#Monoethylhexyl phthalic acid (see KEGG C03343); 2-(2-ethylhexoxycarbonyl)benzoic acid [carboxylic acid]#Emmotin A [C15 isoprenoids (sesquiterpenes) [PR0103]]#alhpa-tocopheronolac…	0	763	277.145	278.152	277.145	-0.0341915	C16H22O4	16	22	0	4	0	0	277.145	1080	763	0	0.0212494	0.0168148	0.0106237	0.0131698	0	0.0130504	0.0272598	0.0141825	0.0206727	0.018212	0.011912	0.0113297	0.0170632	0.0166957	0.0136573	0.0189191	0.017272	0.0170433	0	0
	[6]-Paradol;3-Decanone, 1-(4-hydroxy-3-methoxyphenyl)-#Panaxytriol#7-hydroxy-10E,16-heptadecadien-8-ynoic acid [Hydroxy fatty acids [FA0105]]#12-oxo-5E,8E,10Z-heptadecatrienoic acid [Oxo fatty acids [FA0106]]#Panaxytriol; 1-heptadecen-4,6-diyn-3,9,10-triol [Fatty alcohols [FA05]]	0	764	277.181	278.188	277.181	-0.0106717	C17H26O3	17	26	0	3	0	0	277.181	1081	764	0.162099	0.119376	0.119959	0.105974	0.126056	0.110486	0.137269	0.135428	0.178094	0.122738	0.08181	0.167448	0.104778	0.12318	0.125608	0.14215	0.138346	0.182224	0.297915	0.115058	0.123775
	0	0	765	277.184	278.192	277.184	-0.0437543	C14H30O3S	14	30	0	3	0	1	277.184	1082	765	0.021686	0.0263801	0.0204125	0.0220504	0.0256319	0.0187817	0.0170022	0.0256755	0.0313862	0.0151767	0.0184847	0.0265449	0.0210716	0.0202558	0.0162577	0.0260088	0.0183074	0.0422889	0.0559128	0.0253803	0
	(6Z,9Z,12Z)-Octadecatrienoic acid;6,9,12-Octadecatrienoic acid;gamma-Linolenic acid;Gamolenic acid#(9Z,12Z,15Z)-Octadecatrienoic acid;alpha-Linolenic acid;9,12,15-Octadecatrienoic acid;Linolenate;alpha-Linolenate#Crepenynate;(9Z)-Octadec-9-en-12-ynoate;(Z)-9-Octadecen-12-ynoic acid;Crepenynic acid#(9Z,11E,13E)-Octadecatrienoic acid;(9Z,11E,13E)-9,11,13-Octadecatrienoic acid;alpha-Eleostearic acid…	1	768	277.217	278.225	277.217	-0.0136788	C18H30O2	18	30	0	2	0	0	277.217	1086	768	1.2543	2.17618	0.348423	0.753293	0.481538	0.816574	1.13138	0.764038	0.38715	0.588807	0.771141	0.555221	1.2351	1.40082	1.05404	1.4305	1.10521	0.459602	0.954691	0.363927	0.642061
	0	0	771	278.043	279.05	278.043	0.326389	C12H13N3OS2	12	13	3	1	0	2	278.043	1092	771	0.0278089	0.0339658	0.0272763	0.0237855	0.0292062	0.0245337	0.0301175	0.0280503	0.0405407	0.0336029	0.0352176	0.0264907	0.0267245	0.0248165	0.0306372	0.0178551	0.023328	0.0118501	0.0250995	0.0333746	0.0218498
	Cidofovir;Cidofovir anhydrous	0	772	278.055	279.062	278.055	0.739962	C8H14N3O6P	8	14	3	6	1	0	278.055	1093	772	0.0178839	0.0208368	0	0	0.0100303	0	0	0	0	0.00993737	0.013834	0.00924905	0	0	0	0	0	0	0	0	0
	0	0	775	278.115	279.122	278.115	-0.0495407	C13H17N3O4	13	17	3	4	0	0	278.115	1096	775	0.00979913	0	0.0106322	0	0.0162501	0	0	0.013334	0.0171348	0	0.015493	0	0	0.00942434	0	0	0	0	0.0288498	0	0
	0	0	778	279.027	280.034	279.027	0.3112	C12H12N2O2S2	12	12	2	2	0	2	279.027	1106	778	0.529126	0.244113	0.56136	0.439911	0.644855	0.61326	0.625348	0.713341	0.684835	0.694355	0.494137	0.476179	0.504958	0.609588	0.513372	0.339591	0.441969	0.352765	0.433449	0.547203	0.570496
	0	0	780	279.057	280.065	279.057	0.126616	C9H17N2O4PS	9	17	2	4	1	1	279.057	1109	780	0.0180596	0.0276966	0.0103007	0	0.0112959	0	0	0.0148917	0.0142007	0.0183932	0.0134193	0	0	0.0107597	0	0	0	0	0	0	0
	0	0	782	279.075	280.082	279.075	-0.0185255	C9H17N2O6P	9	17	2	6	1	0	279.075	1111	782	0.0102936	0	0.018962	0.0141459	0.0159266	0.0182298	0.0229145	0.0220182	0.0150699	0.0160971	0.0213396	0.0142264	0.0135561	0.0176726	0.0147545	0.0124664	0.0164073	0.0159308	0.0182139	0.0171083	0.0184632
	0	0	783	279.1	280.108	279.1	0.562522	C11H21O6P	11	21	0	6	1	0	279.1	1112	783	0.0184604	0.0225478	0	0.00860541	0.0112562	0.0110978	0.0178468	0.0286031	0.0203741	0.0157623	0.0183582	0	0	0.0157119	0.00949423	0	0	0.0109712	0	0	0.021134
	0	0	784	279.114	280.121	279.114	0.0266701	C17H16N2O2	17	16	2	2	0	0	279.114	1113	784	0	0	0.010424	0.0124206	0	0	0	0	0	0	0	0	0.00949146	0	0	0.00870768	0.0135799	0	0	0	0
	0	0	786	279.121	280.129	279.121	0.0752361	C19H20S	19	20	0	0	0	1	279.121	1115	786	0	0	0	0.0174908	0.0171323	0	0.0183274	0.0299996	0.0212599	0.0169846	0.0158464	0.0157515	0.0245507	0.024397	0.0167551	0.0241571	0.0144533	0.0221578	0.0360062	0.0197815	0.0247778
	Autumnolide#Hymenoflorin#Phaseic acid#8'-Hydroxyabscisate#Flakinin A [C15 isoprenoids (sesquiterpenes) [PR0103]]#(+)-Hirusten-12-oic acid; (+)-6,7-epoxy-5-hydroxy-4(15)-hirusten-12-oic acid [C15 isoprenoids (sesquiterpenes) [PR0103]]	1	788	279.124	280.131	279.124	-0.0255263	C15H20O5	15	20	0	5	0	0	279.124	1117	788	0.0812196	0.151873	0.0411312	1.75406	1.77542	1.2896	2.00363	3.03169	2.60892	1.99621	1.67983	1.59524	2.28438	2.30519	1.875	1.88825	1.58674	2.09346	3.61292	2.2543	2.16133
	1-(3,4-Dihydroxyphenyl)-5-hydroxy-3-decanone	0	791	279.16	280.167	279.16	-0.0387197	C16H24O4	16	24	0	4	0	0	279.16	1120	791	0.0267992	0.0224195	0.0208581	0.0194113	0.0243205	0.016275	0.0178437	0.0291104	0.0294605	0.0235554	0.0223911	0.026218	0.0130093	0.0201959	0.0240069	0.0272697	0.0267383	0.0311727	0.0362775	0.0249416	0.0235773
	0	0	792	279.171	280.179	279.171	-0.0528063	C15H24N2O3	15	24	2	3	0	0	279.171	1121	792	0	0	0.0111925	0	0.0141631	0	0.00983269	0.0172121	0	0.0102866	0	0.0162789	0.0105357	0	0.0133178	0.0126404	0.0148986	0.0172017	0.029806	0	0
	Methyl(2E,6E)-(10R,11S)-10,11-epoxy-3,7,11-trimethyltrideca-2,6-dienoate#12-hydroxy-5,8,10-heptadecatrienoic acid [Hydroxy fatty acids [FA0105]]#methyl (2E,6E,10R,11S)-10,11-epoxy-3,7,11-trimethyltrideca-2,6-dienoate (see KEGG C04867); methyl (2E,6E,10R,11S)-10,11-epoxy-3,7,11-trimethyltrideca-2,6-dienoate [Epoxy fatty acids [FA0107]]#12S-HHTrE; 12S-hydroxy-5Z,8E,10E-heptadecatrienoic acid [Hydro…	0	793	279.197	280.204	279.197	0.00358171	C17H28O3	17	28	0	3	0	0	279.197	1122	793	0.0135632	0.0124298	0	0	0.0137528	0	0	0.0112598	0	0.0146128	0.0102306	0.0100619	0	0	0.0097625	0	0.0127746	0.0111526	0.0138561	0.0124456	0.0176072
	0	0	796	279.23	280.238	279.23	0.751022	C14H28N6	14	28	6	0	0	0	279.23	1127	796	0.132982	0.25139	0.0416102	0.103068	0.0416648	0.0859091	0.110034	0.0696276	0.0267327	0.0562865	0.0784326	0.0536704	0.154345	0.158916	0.125147	0.201552	0.117851	0.0552955	0.122962	0.0477266	0.0608567
	Linoleate;Linoleic acid;(9Z,12Z)-Octadecadienoic acid;9-cis,12-cis-Octadecadienoate;9-cis,12-cis-Octadecadienoic acid#9-cis,11-trans-Octadecadienoate;(9Z,11E)-Octadecadienoic acid#Chaulmoogric acid#Malvalic acid#Stearolic acid;9-Stearolic acid#Linoleic acid (see KEGG C01595); (9Z,12Z)-octadeca-9,12-dienoic acid [carboxylic acid]#Bovinic acid (see KEGG C04056); (9Z,11E)-octadeca-9,11-dienoic acid …	1	797	279.233	280.24	279.233	-0.0404394	C18H32O2	18	32	0	2	0	0	279.233	1129	797	13.4424	29.5506	3.87962	10.0538	4.20504	9.03797	11.8968	7.94013	3.61654	6.0416	8.44668	5.7628	15.5442	17.7547	12.6112	21.6335	13.2511	5.7687	12.3772	4.29641	6.58892
	0	0	801	279.99	280.997	279.99	0.370631	C4H12NO9PS	4	12	1	9	1	1	279.99	1141	801	0.0139171	0	0.0165142	0.0189695	0.0175258	0.0195073	0.030254	0.0249913	0.0137046	0.0176416	0.0208203	0.0236814	0.0261571	0.0246058	0.0250779	0.0159252	0	0.011052	0.0259734	0.0189346	0
	0	0	802	280.011	281.018	280.011	0.376971	C12H11NO3S2	12	11	1	3	0	2	280.011	1142	802	0.0189932	0.0147546	0.0172809	0.016486	0.0151544	0.0274528	0.0217008	0.0206296	0.017885	0.0301408	0.0238836	0.0127123	0.0132255	0.018865	0.0260001	0.00916414	0.0149135	0.02286	0.0232426	0.017713	0
	0	1	804	280.023	281.03	280.023	-0.055799	C8H12NO8P	8	12	1	8	1	0	280.023	1144	804	0.848438	1.05686	0.907853	0.732248	0.733557	0.753363	0.924902	0.955218	0.734473	1.14586	0.875472	0.781997	1.02235	1.10903	0.806308	0.714575	0.853141	0.743349	0.679746	0.80058	0.77879
	0	0	805	280.025	281.032	280.024	0.163975	C7H11N3O7S	7	11	3	7	0	1	280.025	1145	805	0.0136901	0.0138397	0	0	0.00992872	0	0	0.0146554	0	0	0	0.0130515	0	0	0.0126181	0	0	0.0104167	0	0.0128099	0.0173071
	0	0	807	280.036	281.043	280.036	-0.262388	C6H11N5O6S	6	11	5	6	0	1	280.036	1147	807	0.0210571	0	0.0234807	0.0304701	0.0155151	0.0153744	0.0235265	0.022142	0.0157788	0.0160054	0.0175481	0.0228026	0.0219232	0.0230159	0.0196492	0.0177945	0.0143868	0.0157408	0.0166518	0.0239663	0
	0	0	808	280.041	281.049	280.041	0.177634	C9H16NO5PS	9	16	1	5	1	1	280.041	1148	808	0.0603229	0.0702616	0.0271895	0.0149113	0.021252	0.0180472	0.0225908	0.0308403	0.0212722	0.0448637	0.0442386	0.0141509	0.0200223	0.020367	0.0184177	0.0142836	0.0205123	0.0131377	0.0175216	0.0223719	0.0205751
	0	0	810	280.059	281.066	280.059	-0.0438907	C9H16NO7P	9	16	1	7	1	0	280.059	1150	810	0.0575445	0.0701223	0.0546841	0.0536608	0.0413311	0.0554651	0.0650172	0.04845	0.0613955	0.0592315	0.0603154	0.0596297	0.0796638	0.0728078	0.0668172	0.0771347	0.0703029	0.0414	0.0591265	0.0580483	0.0718772
	0	0	811	280.104	281.111	280.104	-0.0657506	C10H19NO8	10	19	1	8	0	0	280.104	1151	811	0.0333733	0.0301705	0.0327162	0.0256426	0.0247794	0.0291688	0.0331374	0.0406096	0.0390519	0.0378671	0.0324524	0.0225868	0.0295874	0.0339447	0.026083	0.0287115	0.0269981	0.027056	0.0317953	0.0409453	0.0261578
	Oleamide; (Z)-octadec-9-enamide [primary carboxylic acid amide]#Oleamide; 9Z-octadecenamide [Primary amides [FA0801]]	0	813	280.265	281.272	280.265	-0.0592476	C18H35NO	18	35	1	1	0	0	280.265	1159	813	0	0.0187397	0.0125266	0.0163806	0.0169043	0	0.0285126	0.0234356	0.014042	0.0189782	0	0.0116241	0.0159973	0.0164867	0.0108923	0.0125835	0.0108274	0.021822	0.0250224	0.0208288	0
	0	0	815	280.995	282.002	280.995	0.371598	C3H12N2O9P2	3	12	2	9	2	0	280.995	1164	815	0.0243718	0.0231639	0.0209983	0.0177839	0.0201575	0.0224273	0.0279798	0.0227668	0.0251769	0.0346804	0.0266732	0.0150345	0.0207254	0.0202491	0.0248228	0.0112698	0.0139415	0.012865	0.0241987	0.0203202	0.0285076
	0	0	816	281.004	282.012	281.004	0.296853	C12H11O4PS	12	11	0	4	1	1	281.004	1165	816	0.0538329	0.0489417	0.0469213	0.0411027	0.0348008	0.041584	0.0562556	0.0745779	0.0820568	0.0748534	0.0518942	0.0552029	0.0517051	0.0588577	0.0796009	0.0424932	0.0646904	0.0538909	0.0508426	0.0590776	0.0628257
	0	0	821	281.055	282.062	281.054	0.445348	C8H15N2O7P	8	15	2	7	1	0	281.055	1173	821	0.0129242	0	0	0	0	0	0.0141265	0.0117171	0.0180868	0.012051	0.0129872	0.00898568	0.0113146	0.0113834	0.00916007	0	0	0	0	0	0
	Xylobiose#R replaced by H in sn-3-D-Galactosyl-sn-2-acylglycerol;Monogalactosyl-monoacylglycerol;Gal-beta1->3acyl1Gro;Galbeta1->3acyl1Gro;Mono-beta-D-galactosylacylglycerol	0	823	281.088	282.095	281.088	-0.020161	C10H18O9	10	18	0	9	0	0	281.088	1175	823	0	0	0	0.00868339	0	0	0	0	0	0	0	0	0	0	0.0131506	0	0	0	0	0	0
	0	0	824	281.122	282.129	281.122	-0.0133394	C15H22O3S	15	22	0	3	0	1	281.122	1176	824	0.0102874	0.0174193	0.0144206	0.0120575	0.00962684	0.0112172	0	0	0	0	0.0216013	0	0.0133245	0	0	0	0	0	0	0.017579	0.0201425
	NAC#GSK 4716	0	826	281.13	282.137	281.13	-0.0137837	C17H18N2O2	17	18	2	2	0	0	281.13	1178	826	0	0	0	0.0112255	0	0	0	0	0	0	0.00956805	0	0	0	0	0.0108758	0	0.0118805	0	0	0
	Hymenoxon#Qing Hau Sau;Artemisinin#Dihydrophaseic acid;(-)-Dihydrophaseic acid#dihydrophaseic acid; (2Z,4E)-5-[(1R,3S,5R,8S)-3,8-dihydroxy-1,5-dimethyl-6-oxabicyclo[3.2.1]oct-8-yl]-3-methylpenta-2,4-dienoic acid [C15 isoprenoids (sesquiterpenes) [PR0103]]#epi-dihydrophaseic acid; (2Z,4E)-5-[(1R,3R,5R,8S)-3,8-dihydroxy-1,5-dimethyl-6-oxabicyclo[3.2.1]oct-8-yl]-3-methylpenta-2,4-dienoic acid [C15 i…	0	827	281.139	282.147	281.139	-0.0104823	C15H22O5	15	22	0	5	0	0	281.139	1180	827	0.0166011	0.0326076	0	0.0275816	0.0109461	0	0.0161215	0.0309362	0	0.0330251	0.0144447	0	0.0100319	0.0121816	0.0162924	0	0.0112061	0	0.0191442	0.0239896	0
	12-trans-Hydroxy juvenile hormone III	0	828	281.176	282.183	281.176	-0.0216341	C16H26O4	16	26	0	4	0	0	281.176	1181	828	0.0193095	0.0182941	0.0200168	0.0179431	0.0270478	0.0215219	0.0188815	0.0172281	0.0121872	0.0244504	0.0156446	0.0241891	0.0112945	0.0105902	0.0176421	0.0187644	0.0325833	0.0145506	0.0248677	0.0237681	0.025511
	6-Oxabicyclo[3.1.0]hexane-2-undecanoic acid methyl ester#12S-hydroxy-16-heptadecynoic acid [Hydroxy fatty acids [FA0105]]#12-hydroxy-8E,10E-heptadecadienoic acid [Hydroxy fatty acids [FA0105]]#7-hydroxy-10-heptadecen-8-ynoic acid [Hydroxy fatty acids [FA0105]]	0	829	281.212	282.219	281.212	-0.00977909	C17H30O3	17	30	0	3	0	0	281.212	1182	829	0.0270406	0.0348448	0.0213387	0.0166972	0.0327393	0.0242699	0.0253309	0.0290013	0.0189957	0.0257155	0.0161841	0.0271774	0.0150654	0.0210224	0.0224429	0.0270586	0.0456737	0.0271884	0.0271404	0.027661	0.0329574
	(9Z)-Octadecenoic acid;(Z)-Octadec-9-enoic acid;Oleate;Oleic acid#(9E)-Octadecenoic acid;9-Octadecenoic acid, (E)-;(E)-Oleic acid;D9-trans-Octadecenoic acid;9-trans-Octadecenoic acid;trans-D9-Octadecenoic acid;trans-9-Octadecenoic acid;trans-Elaidic acid;trans-Oleic acid;Elaidic acid;Acide elaidique;Elaidinsaure#(6Z)-Octadecenoic acid;Petroselinic acid;cis-6-Octadecenoic acid#(11E)-Octadecenoic a…	1	832	281.249	282.256	281.249	-0.0771844	C18H34O2	18	34	0	2	0	0	281.249	1190	832	18.7804	37.4068	7.81103	16.6342	7.34445	13.2657	14.252	10.5693	5.75155	8.52097	11.7029	8.70906	24.1906	27.8421	19.9961	47.5494	21.0495	13.3093	20.7375	9.71057	14.3603
	0	0	838	281.979	282.986	281.979	0.387973	C3H11NO10P2	3	11	1	10	2	0	281.979	1199	838	0	0	0	0.0166358	0.0130535	0	0.0149978	0.0136193	0.0124789	0.011307	0.0126255	0	0.0110778	0.011201	0	0	0	0	0.0147062	0	0
	0	0	839	282	283.007	282	0.74409	C11H10NO4PS	11	10	1	4	1	1	282	1200	839	0.0246345	0.0171295	0.0151161	0.0109037	0.0131416	0	0	0.0110393	0	0.0248104	0.0208427	0.0106957	0.0112546	0.0134164	0.0136398	0	0	0	0	0	0
	N2-Acetyl-L-aminoadipyl-delta-phosphate	0	841	282.038	283.046	282.038	-0.0302867	C8H14NO8P	8	14	1	8	1	0	282.038	1204	841	0.268331	0.385356	0.274991	0.219873	0.250618	0.252129	0.275421	0.367568	0.324083	0.323097	0.304979	0.186822	0.247576	0.261534	0.235886	0.22117	0.195256	0.212533	0.213196	0.214888	0.206017
	0	0	842	282.051	283.059	282.051	-0.118549	C6H13N5O6S	6	13	5	6	0	1	282.051	1205	842	0.0112565	0	0.0111767	0.0135908	0.0110443	0.0169559	0.0156002	0.00971177	0.014918	0	0.0134589	0.0108084	0.0153301	0.0160103	0.0147382	0	0.010867	0	0	0.0127858	0
	0	0	843	282.065	283.073	282.065	-0.0692783	C9H17NO7S	9	17	1	7	0	1	282.065	1206	843	0	0	0.0142679	0.0111589	0.0143132	0.012371	0.0124404	0.0143897	0.0148453	0	0.0138377	0.00902595	0.00931608	0.014224	0.0157385	0	0	0.0125626	0.0155247	0	0
	0	0	844	282.071	283.078	282.071	0.297379	C15H13N3OS	15	13	3	1	0	1	282.071	1207	844	0.0160888	0.0162091	0	0	0.0107504	0.0120104	0.0111679	0.0148751	0	0.011398	0.011741	0.0115177	0.0126918	0.0130755	0.0101443	0.00990226	0.0116376	0.012545	0	0	0
	0	0	845	282.075	283.082	282.075	-0.0200124	C9H18NO7P	9	18	1	7	1	0	282.075	1208	845	0	0	0	0.0113721	0.009755	0	0.0141428	0.0147843	0	0.0116368	0	0.00966586	0.0112623	0.0192139	0.0111446	0.00924441	0	0.0106495	0.0146363	0.0163659	0
	Guanosine#Crotonoside;Isoguanosine#Guanosine (see KEGG C00387); Guanosine [primary alcohol]#8-Hydroxy-deoxyguanosine [primary alcohol]	0	846	282.084	283.092	282.084	-0.0119645	C10H13N5O5	10	13	5	5	0	0	282.084	1209	846	0.561512	0.484697	0.470774	0.451556	0.318824	0.355428	0.496064	0.398028	0.260442	0.598008	0.487065	0.50273	0.725167	0.759012	0.656022	0.517605	0.565728	0.558622	0.475802	0.56954	0.582768
	Amabiline;Butanoic acid, 2,3-dihydroxy-2-(1-methylethyl)-,(2,3,5,7a-tetrahydro-1H-pyrrolidizin-7-yl)methyl ester#Supinine;Butanoic acid, 2,3-dihydroxy-2-(1-methylethyl)-,(2,3,5,7a-tetrahydro-1H-pyrrolizin-7-yl)methyl ester,(7aS-(7(2R*,3S*),7aR*))-	0	848	282.171	283.178	282.171	0.00275719	C15H25NO4	15	25	1	4	0	0	282.171	1211	848	0	0.0112841	0.011353	0.0354576	0.0281402	0.0184241	0.0328445	0.0403064	0.118887	0.0231164	0.0206007	0.0920504	0.0387487	0.115772	0.0257324	0.128712	0.02866	0.0424038	0.0602628	0.0285723	0.0814642
	0	0	854	283.02	284.027	283.02	0.253636	C12H13O4PS	12	13	0	4	1	1	283.02	1227	854	0.0234244	0.0191449	0.0113953	0.012341	0.0136803	0.0124738	0.0196315	0.0176776	0.0155813	0.0226084	0.0148305	0.0106266	0.0151357	0.0128666	0.0126557	0.0100358	0	0.0179097	0	0	0
	0	0	858	283.055	284.062	283.055	0.292329	C15H12N2O2S	15	12	2	2	0	1	283.055	1231	858	0.0143895	0.0184518	0.0210679	0.0138114	0.0180341	0.0187985	0.0165649	0.0158726	0.0185089	0.024477	0.0168334	0.0149702	0.0208566	0.0207332	0.0233601	0.0150639	0.0113148	0.0192297	0.0150524	0.0149417	0.0204474
	0	0	859	283.081	284.089	283.081	0.392114	C7H17N4O6P	7	17	4	6	1	0	283.081	1232	859	0.0141842	0	0	0.0101168	0	0	0.0140517	0.00993832	0	0.0129009	0.0124628	0.0109366	0.0148049	0.0164425	0.0143408	0	0.010625	0.0116547	0	0.0207601	0
	0	0	860	283.103	284.111	283.103	-0.0847747	C10H20O9	10	20	0	9	0	0	283.103	1234	860	0.0307081	0.143402	0	0.0155438	0	0.0201589	0	0.00996889	0	0	0.0144126	0.00903545	0.010302	0.0420125	0.0298337	0.0105365	0	0.0119434	0.0146691	0.014391	0
	0	0	861	283.109	284.116	283.109	0.065632	C16H16N2O3	16	16	2	3	0	0	283.109	1235	861	0.0180814	0	0.0182925	0.0192398	0.00917047	0.023023	0.0166504	0	0.0185111	0.0176063	0.00931326	0.0144322	0.0144952	0.0197875	0.0113738	0.0125108	0.0115902	0.0124239	0	0.0137823	0.0195194
	0	0	862	283.11	284.118	283.11	0.000148352	C14H21O4P	14	21	0	4	1	0	283.11	1236	862	0.0699405	0.0576668	0.0629882	0.0604951	0.0433873	0.0529902	0.0534906	0.0572602	0.0742932	0.0524479	0.0449481	0.0526778	0.065998	0.0491202	0.0551456	0.0885582	0.0598956	0.0613434	0.0702623	0.04246	0.0604305
	0	1	865	283.119	284.126	283.119	-0.0310541	C14H20O6	14	20	0	6	0	0	283.119	1240	865	10.2963	7.1978	4.0013	4.80845	4.5853	3.3604	3.21763	3.71985	2.81013	2.99672	2.22202	2.2801	2.34899	2.16643	2.42598	1.92684	2.67878	2.44536	4.51731	2.31819	1.74744
	0	0	866	283.122	284.129	283.122	0.109006	C11H24O6S	11	24	0	6	0	1	283.122	1242	866	0.0203123	0.0192771	0.0153471	0.0156303	0.00928552	0.0137882	0	0.0105184	0.0127641	0.0113487	0	0	0.00999375	0	0	0	0	0	0.0159737	0.0139438	0
	0	0	867	283.133	284.141	283.133	0.0580786	C10H24N2O5S	10	24	2	5	0	1	283.133	1243	867	0	0	0	0.0109489	0.00900721	0.0100987	0	0	0	0	0	0	0	0	0.0130481	0.0102272	0	0	0	0	0
	0	0	868	283.137	284.145	283.137	0.0051671	C15H24O3S	15	24	0	3	0	1	283.137	1244	868	0.0639696	0.106728	0.0721751	0.0519994	0.0469601	0.0555057	0.0164608	0	0.0209273	0.0215565	0.0882578	0.0160173	0.0679806	0	0.0558074	0.0280299	0	0.0170897	0.0653338	0.0808075	0.0724608
	Tropisetron	0	869	283.145	284.152	283.145	-0.0635716	C17H20N2O2	17	20	2	2	0	0	283.145	1245	869	0	0.0151881	0	0.0108375	0	0	0.0121296	0	0	0.0111309	0.00999053	0.0113561	0.0150332	0.00967739	0.0127218	0	0.0102785	0.0134553	0	0	0
	0	0	870	283.155	284.162	283.155	-0.0705479	C15H24O5	15	24	0	5	0	0	283.155	1246	870	0.0146686	0.0207295	0	0.0201681	0.0194856	0.0107567	0.0195084	0.0213992	0	0.016706	0.0151338	0.00935318	0.0172091	0.01306	0.0150058	0.00879129	0.0120643	0	0.0181248	0.0195221	0.0182441
	(10S)-Juvenile hormone III diol	0	871	283.191	284.199	283.191	-0.0450225	C16H28O4	16	28	0	4	0	0	283.191	1247	871	0.0406934	0.0365504	0.0421375	0.0446465	0.0989501	0.0391005	0.0403202	0.0399263	0.0396697	0.0476588	0.0494871	0.0493104	0.0388173	0.0422891	0.0424072	0.0403234	0.0628387	0.0440039	0.0452177	0.0501297	0.0581612
	2-Methoxy-5Z-hexadecenoic acid;2-Methoxy-5Z-hexadecenoate;(5Z)-2-Methoxyhexadecenoic acid#2-Methoxy-6Z-hexadecenoic acid;2-Methoxy-6Z-hexadecenoate;(6Z)-2-Methoxyhexadecenoic acid#12-(2,3-Dihydroxycyclopentyl)-2-dodecanone#9-Keto heptadecylic acid; 9-oxo-heptadecanoic acid [Oxo fatty acids [FA0106]]#16-oxo-heptadecanoic acid [Oxo fatty acids [FA0106]]#2-oxo-heptadecanoic acid [Oxo fatty acids [FA…	0	872	283.228	284.235	283.228	-0.00235499	C17H32O3	17	32	0	3	0	0	283.228	1248	872	0.0541049	0.0396017	0.034172	0.0493906	0.106664	0.0284952	0.0280982	0.0328876	0.0300928	0.0394422	0.040349	0.0323802	0.0402982	0.0291892	0.0437307	0.0450067	0.0429926	0.0342923	0.045994	0.0464276	0.0484905
	0	0	873	283.243	284.25	283.243	-0.0258894	C21H32	21	32	0	0	0	0	283.243	1249	873	0.253106	0.36799	0.161199	0.185691	0.163056	0.231269	0.186625	0.163569	0.156781	0.212211	0.176004	0.155789	0.262955	0.335793	0.274515	0.273662	0.248734	0.193978	0.229247	0.186632	0.188392
	Octadecanoic acid;Stearate;Stearic acid#Stearic acid (see KEGG C01530); Octadecanoic acid [carboxylic acid]#Stearic acid (see KEGG C01530); octadecanoic acid [Straight chain fatty acids [FA0101]]#10-methyl-heptadecanoic acid [Branched fatty acids [FA0102]]#(+)-Isostearic acid; 16-methyl-heptadecanoic acid [Branched fatty acids [FA0102]]#2,6-dimethyl-hexadecanoic acid [Branched fatty acids [FA0102…	0	878	283.264	284.272	283.264	-0.100171	C18H36O2	18	36	0	2	0	0	283.264	1258	878	102.565	55.5376	53.3778	104.102	61.517	45.2138	40.7607	26.519	32.8439	41.94	46.9333	40.1832	99.2543	34.715	99.6019	59.3426	33.5006	65.2737	51.1428	55.8778	82.5773
	0	0	882	284.039	285.046	284.039	0.288918	C15H11NO3S	15	11	1	3	0	1	284.039	1265	882	0.0293076	0.0219965	0.0266796	0.0285791	0.0282119	0.0308997	0.0261462	0.0285931	0.0324607	0.0390567	0.0259344	0.0191798	0.0290335	0.0317138	0.0248974	0.0264752	0.020837	0.022354	0.0264455	0.0284403	0.021151
	N4-Acetylcytidine; N-[1-[(2R,3R,4S,5R)-3,4-dihydroxy-5-(hydroxymethyl)oxolan-2-yl]-2-oxopyrimidin-4-yl]acetamide [primary alcohol]	0	883	284.089	285.096	284.089	-0.578456	C11H15N3O6	11	15	3	6	0	0	284.089	1266	883	0	0	0	0.0125297	0	0	0.0106268	0.0100662	0	0	0	0	0.0118121	0.0138267	0.00938166	0	0	0.01087	0	0	0
	0	0	884	284.09	285.098	284.09	-0.0194058	C9H20NO7P	9	20	1	7	1	0	284.09	1267	884	0.0149478	0	0.0133782	0.0194506	0.0134864	0.0163229	0.0196938	0.0151982	0	0.0116558	0	0.0094512	0.0175375	0.015456	0.01084	0.0120895	0	0	0.0168504	0.0138179	0
	0	0	885	284.099	285.106	284.099	-0.0435588	C9H19NO9	9	19	1	9	0	0	284.099	1268	885	0.0487035	0.0420166	0.0388988	0.0329163	0.0340511	0.0307118	0.0299116	0.0358888	0.0284438	0.028933	0.0379573	0.0237717	0.0369576	0.0391044	0.0359941	0.0252408	0.0231649	0.0226252	0.0184426	0.0254174	0.0329119
	0	0	886	284.114	285.121	284.114	-0.14548	C13H19NO6	13	19	1	6	0	0	284.114	1269	886	0.0204881	0.0156191	0.0182492	0.0240749	0.0127054	0.0261115	0.0223463	0.0177986	0.0190581	0.020768	0.0167812	0.0182579	0.0216023	0.0237075	0.0239815	0.0216037	0.0141917	0.0193657	0.0201798	0.0231067	0.0262995
	Glycylprolylhydroxyproline [secondary alcohol]	0	887	284.125	285.132	284.125	-0.248359	C12H19N3O5	12	19	3	5	0	0	284.125	1272	887	0.0385682	0.0250295	0.0212555	0.0217001	0.020419	0.0171193	0.0178745	0.0158871	0.0212579	0.0141989	0.0230622	0.017598	0.0162638	0.019742	0.0191992	0.0183956	0.0158892	0.020038	0	0.0185576	0
	Cynometrine	0	888	284.141	285.148	284.14	0.906108	C16H19N3O2	16	19	3	2	0	0	284.141	1273	888	0.0120559	0.0164957	0.0164955	0	0	0.0106871	0	0	0	0	0.00952158	0	0.0114027	0	0.0105919	0	0	0	0.0171007	0.0137497	0.0191602
	Leu-Gly-Pro	0	889	284.162	285.169	284.162	0.0165892	C13H23N3O4	13	23	3	4	0	0	284.162	1274	889	0	0	0.0100495	0	0	0.0121004	0	0	0	0	0	0	0.0122006	0	0	0	0	0.0118804	0	0	0
	0	0	898	285.023	286.03	285.023	0.107318	C15H10O4S	15	10	0	4	0	1	285.023	1294	898	0.0250887	0.0145318	0.014929	0.0127934	0	0.0101525	0.0167905	0.0132148	0.0129762	0.018085	0.012555	0	0.0218914	0.0123577	0.0132089	0	0.0132724	0.0106141	0.0166376	0.0146196	0
	5'-Phosphoribosylglycinamide;GAR;N1-(5-Phospho-D-ribosyl)glycinamide;Glycinamide ribonucleotide#Glycineamideribotide (see KEGG C03838); [(2R,5R)-5-[(2-aminoacetyl)amino]-3,4-dihydroxy-oxolan-2-yl]methoxyphosphonic acid [hemiaminal]	0	899	285.049	286.057	285.049	0.028567	C7H15N2O8P	7	15	2	8	1	0	285.049	1295	899	0.0169904	0.0230107	0	0	0.00846275	0.0141044	0	0.0211273	0	0.00951421	0.0118991	0	0.0144933	0.0123656	0.00934263	0	0	0	0	0	0
	0	0	900	285.07	286.078	285.07	0.31542	C15H14N2O2S	15	14	2	2	0	1	285.07	1296	900	0.0473365	0.0491185	0.034786	0.0321515	0.0332067	0.0254848	0.0382757	0.0428043	0.0521743	0.050277	0.0406561	0.0253185	0.0392868	0.0360204	0.0363518	0.0168382	0.0249475	0.0197566	0.0387506	0.0298013	0.0345436
	0	0	901	285.113	286.12	285.113	-0.0135069	C9H22N2O6S	9	22	2	6	0	1	285.113	1299	901	0.10875	0	0.13403	0.21718	0.192118	0.215196	0.1971	0.121465	0.0923454	0.100655	0.0974005	0.139386	0.219538	0.205833	0.25006	0.123222	0.106755	0.114556	0.178077	0.199425	0.157666
	Pilosine#Levcromakalim;(-)-Cromakalim#Cromakalim	0	903	285.124	286.132	285.124	-0.0527594	C16H18N2O3	16	18	2	3	0	0	285.124	1301	903	0.0232622	0.0221325	0.0399172	0.032422	0.0295374	0.036268	0.0298917	0.0336614	0.0388132	0.0269311	0.0281305	0.0207514	0.0339075	0.0308798	0.0238216	0.0198088	0.0291139	0.0221239	0.0195697	0.0300044	0
	0	0	904	285.134	286.142	285.134	-0.054711	C14H22O6	14	22	0	6	0	0	285.134	1303	904	0.0118712	0	0	0.0140507	0.0221704	0	0.0100664	0	0	0	0	0.00995033	0	0	0.0110263	0.00884263	0	0	0.0208322	0.0143735	0
	0	0	907	285.171	286.178	285.171	-0.0467018	C15H26O5	15	26	0	5	0	0	285.171	1306	907	0.0222571	0.0249693	0.0132484	0.0354017	0.259348	0.0160229	0.0162976	0.0294595	0	0.0252498	0.0168381	0.0128106	0.0146054	0	0.0175198	0.0183077	0.0201526	0.0113576	0	0.033011	0.0195825
	2,3-Dihydroxycyclopentaneundecanoic acid#Hexadecanedioic acid (see KEGG C08260); hexadecanedioic acid [carboxylic acid]#Hexadecanedioic acid (see KEGG C08260); Hexadecanedioic acid [Dicarboxylic acids [FA0117]]#9-hydroxy-16-oxo-hexadecanoic acid [Dicarboxylic acids [FA0117]]#10-hydroxy-16-oxo-hexadecanoic acid [Dicarboxylic acids [FA0117]]	0	908	285.207	286.214	285.207	-0.0271732	C16H30O4	16	30	0	4	0	0	285.207	1307	908	0.0468426	0.061155	0.0375131	0.0591164	0.122753	0.0531658	0.0422215	0.0520352	0.0430841	0.0551634	0.0430561	0.0526383	0.0525118	0.0452839	0.0547953	0.0462448	0.078264	0.0449937	0.0588578	0.0601649	0.0638081
	Retinol;all-trans-Retinol;Vitamin A;Vitamin A1#11-cis-Retinol#Ferruginol#Kaur-16-en-18-al;(-)-Kaur-16-en-18-al;4alpha-Kaur-16-en-18-al;Kaurenal;ent-Kaurenal;ent-Kaur-16-en-19-al#Neoabietal;Neoabietinal#Levopimarinal#Abietal;Abietaldehyde;Abietinal#9-cis-Retinol#Retinol-(cellular-retinol-binding-protein)#Vitamin A (see KEGG C00473); 3,7-dimethyl-9-(2,6,6-trimethyl-1-cyclohexenyl)-nona-2,4,6,8-tetr…	1	910	285.222	286.23	285.222	-0.0352076	C20H30O	20	30	0	1	0	0	285.222	1309	910	0.670521	0.59883	0.705919	0.890131	0.6246	0.591508	0.716814	0.570873	0.510657	0.542145	0.80965	0.60951	0.80989	0.791596	0.544464	0.79239	0.844668	0.669467	0.635617	0.747851	0.864939
	3-Hydroxy-palmitic acid methyl ester#2-Methoxyhexadecanoic acid;2-Methoxyhexadecanoate#2-hydroxy-heptadecanoic acid [Hydroxy fatty acids [FA0105]]#17-hydroxy-heptadecanoic acid [Hydroxy fatty acids [FA0105]]#2-hydroxy-3-methylhexadecanoic acid; 2-hydroxy-3-methylhexadecanoic acid [Hydroxy fatty acids [FA0105]]#2-methoxy-hexadecanoic acid (see KEGG C13947) [Methoxy fatty acids [FA0108]]#(R)-2-meth…	0	912	285.244	286.251	285.244	-0.0240391	C17H34O3	17	34	0	3	0	0	285.244	1311	912	0.021035	0.013421	0	0.0178361	0.0713488	0	0.0124661	0.0169288	0.0150684	0.0117245	0.00896051	0.0114377	0.0144091	0.0183927	0.0190763	0.0175688	0.0145812	0.0148694	0.0167456	0.0153987	0
	0	0	913	285.259	286.266	285.259	-0.0169425	C21H34	21	34	0	0	0	0	285.259	1312	913	0.025146	0.0452462	0.0240799	0.0238428	0.0229743	0.0310323	0.0190767	0.0161993	0.016763	0.0220195	0.02045	0.0161861	0.0315747	0.048244	0.038699	0.0297783	0.0329984	0.0278724	0.0160396	0.0260996	0.0238014
	0	0	915	285.998	287.005	285.998	0.176575	C7H14NO5PS2	7	14	1	5	1	2	285.998	1323	915	0.0838795	0.0606798	0.0460908	0.0469651	0.0438245	0.0293524	0.0592633	0.0574285	0.0652923	0.0689392	0.0596134	0.0499013	0.0657504	0.0563585	0.0602383	0.0320864	0.0471777	0.039124	0.0493861	0.0448694	0.0449059
	Nifurtimox	0	916	286.05	287.058	286.05	-0.0201014	C10H13N3O5S	10	13	3	5	0	1	286.05	1324	916	0.113641	0.105473	0.101628	0.107841	0.0896629	0.0936753	0.118597	0.0990604	0.0739836	0.12175	0.107583	0.107279	0.14933	0.158475	0.141217	0.113788	0.118611	0.156756	0.136893	0.133897	0.12265
	0	0	917	286.054	287.062	286.054	0.317394	C15H13NO3S	15	13	1	3	0	1	286.054	1325	917	0.0494627	0.0330356	0.0463061	0.0526737	0.057934	0.0355422	0.0693042	0.0705294	0.055811	0.0666157	0.0582198	0.0372947	0.0611449	0.049276	0.0597972	0.0399808	0.0415365	0.0348437	0.0516307	0.0426085	0.0436246
	0	0	919	286.06	287.067	286.06	-0.0234496	C8H17NO8S	8	17	1	8	0	1	286.06	1327	919	0.0623999	0.0302081	0.0431698	0.0407885	0.0354806	0.0593744	0.043431	0.0438582	0.0381707	0.0536937	0.0578319	0.0420932	0.0467294	0.0709072	0.0802624	0.0427165	0.045968	0.0428201	0.0497136	0.0525722	0.0440138
	Sulmazole	0	920	286.066	287.073	286.066	0.298599	C14H13N3O2S	14	13	3	2	0	1	286.066	1328	920	0.0159909	0.0203136	0	0.0128372	0.0159354	0	0.00936344	0.0129476	0.0201665	0.0206756	0.0137497	0.00931367	0.0102752	0.0105888	0.0176813	0.00955869	0.0112949	0.0163742	0	0	0.0179474
	0	0	921	286.102	287.109	286.102	0.364381	C15H17N3OS	15	17	3	1	0	1	286.102	1329	921	0.0451549	0.082266	0.0277278	0.0261997	0.0242284	0.0115511	0.020555	0.0272445	0.0421879	0.0437087	0.0415674	0.0286478	0.0234774	0.0219952	0.0206562	0.0199931	0.0235901	0.0150736	0.0145594	0.0305163	0.0208099
	Clavamycin E#N-Ribosylhistidine; (2S)-2-amino-3-[1-[(2R,3R,4R,5R)-3,4-dihydroxy-5-(hydroxymethyl)oxolan-2-yl]imidazol-4-yl]propanoic acid [primary alcohol]	0	922	286.104	287.112	286.104	-0.0224289	C11H17N3O6	11	17	3	6	0	0	286.104	1330	922	0.0368996	0.0305456	0.0570334	0.0593299	0.0538671	0.0535575	0.0647392	0.0601591	0.0638869	0.0507377	0.0618315	0.0611205	0.0534205	0.04565	0.0417035	0.0480374	0.0437999	0.0438058	0.0429989	0.0557279	0.0452955
	0	0	923	286.116	287.123	286.116	0.824841	C10H17N5O5	10	17	5	5	0	0	286.116	1331	923	0.0122291	0	0.0156232	0.0207059	0.0161883	0.0212697	0.019692	0.0136146	0	0.010058	0	0.0192452	0.0161986	0.017882	0.0252486	0.0112599	0	0.0201513	0.0199695	0.0153099	0
	0	0	933	287.038	288.046	287.038	0.0666043	C15H12O4S	15	12	0	4	0	1	287.038	1351	933	0.018962	0.0400789	0.027844	0.0223968	0.019442	0.0236028	0	0	0	0	0.0364309	0.0106569	0.0336821	0	0.0187009	0.00983216	0	0	0.0214962	0.028705	0.0272381
	0	0	934	287.05	288.057	287.05	0.326309	C14H12N2O3S	14	12	2	3	0	1	287.05	1352	934	0.287792	0.115978	0.290377	0.212189	0.365501	0.300153	0.255502	0.362217	0.346384	0.362248	0.215523	0.19253	0.2061	0.2175	0.176169	0.189394	0.18352	0.130344	0.148548	0.193765	0.219829
	Orotidine (see KEGG C01103); 3-[(2R,3R,4S,5R)-3,4-dihydroxy-5-(hydroxymethyl)oxolan-2-yl]-2,6-dioxopyrimidine-4-carboxylic acid [primary alcohol]	0	935	287.052	288.059	287.052	-0.0381743	C10H12N2O8	10	12	2	8	0	0	287.052	1353	935	0.0813439	0.0439296	0.0730844	0.0706148	0.103615	0.0889611	0.0743015	0.090746	0.0748342	0.0960765	0.101029	0.0639717	0.0871373	0.0977938	0.0625325	0.0675835	0.0617381	0.0655053	0.0475183	0.0498334	0.0650832
	0	0	936	287.054	288.061	287.054	-0.356205	C8H17O9P	8	17	0	9	1	0	287.054	1354	936	0.0116402	0.0110519	0.0131869	0.00957228	0.0112172	0	0.0146832	0.0106888	0	0.0146283	0.0110432	0.0211127	0.0148816	0.0213715	0.0179411	0.0133149	0.0116332	0.0217197	0.0198597	0.0168177	0
	0	0	937	287.086	288.093	287.086	0.299416	C15H16N2O2S	15	16	2	2	0	1	287.086	1355	937	0.0458184	0.0642687	0.0511512	0.0367934	0.0572885	0.0417821	0.0428264	0.0528592	0.0617434	0.0607703	0.0516654	0.0394306	0.0403792	0.0368911	0.0367612	0.0374904	0.0375761	0.0228849	0.0265184	0.0296576	0.0428374
	0	0	939	287.15	288.157	287.15	-0.0499983	C14H24O6	14	24	0	6	0	0	287.15	1357	939	0.0155159	0	0.0111341	0.013982	0.0470815	0	0.0123471	0.0132753	0	0.0198777	0.0114146	0.016629	0	0	0	0	0.0119393	0	0.0136618	0.0231561	0
	10,16-Dihydroxyhexadecanoic acid;Hexadecanoic acid, 10,16-dihydroxy-#3,12-dihydroxy palmitic acid; 3,12-dihydroxy-hexadecanoic acid [Hydroxy fatty acids [FA0105]]#Ustilic acid A; 15,16-dihydroxy-hexadecanoic acid [Hydroxy fatty acids [FA0105]]#4,12-dihydroxy-hexadecanoic acid [Hydroxy fatty acids [FA0105]]#9,10-dihydroxy-hexadecanoic acid [Hydroxy fatty acids [FA0105]]#9,16-dihydroxy-palmitic aci…	0	940	287.223	288.23	287.223	-0.0050379	C16H32O4	16	32	0	4	0	0	287.223	1358	940	0.0200011	0.0178955	0.0176965	0.0245991	0.0438553	0.0211527	0.0239213	0.0184638	0.0131787	0.0194164	0.0191365	0.0192503	0.0203762	0.0182155	0.023306	0.0262347	0.024588	0.018853	0.0341079	0.0230444	0
	Kaur-16-en-18-ol;(-)-Kaur-16-en-18-ol;Kaurenol;ent-Kaur-16-en-19-ol#Abietinol;Abietol#Levopimarinol#Neoabietinol;Neoabietol#Taxa-4(20),11(12)-dien-5alpha-ol#(5alpha,17beta)-3-Methyl-androst-2-en-17-ol#17-Methyl-5-alpha-androst-2-en-17-beta-ol#all-trans-13,14-Dihydroretinol;13,14-Dihydroretinol#Pachydictyol A#All-trans-13,14-dihydroretinol (see KEGG C15492); (4E,6E,8E)-3,7-dimethyl-9-(2,6,6-trimet…	0	943	287.238	288.245	287.238	-0.0941937	C20H32O	20	32	0	1	0	0	287.238	1361	943	0	0.011541	0.0123139	0.0169451	0.0133561	0.0113607	0.0132136	0.0119589	0	0	0.0160642	0.0138845	0.0151238	0.0107684	0	0.014415	0.0180292	0.0157959	0	0.0169197	0.0229452
	0	0	946	287.977	288.984	287.977	0.489018	C6H12NO6PS2	6	12	1	6	1	2	287.977	1366	946	0.0205255	0.0335969	0.0167335	0.0139501	0.0118524	0.0187381	0.02453	0.0229397	0.0230319	0	0.0143617	0.0120294	0.0220672	0.0221367	0.0238869	0.0117271	0.0224519	0.0147274	0	0.0210463	0.0199714
	0	0	948	287.987	288.994	287.987	-0.0649613	C7H7N5O4S2	7	7	5	4	0	2	287.987	1368	948	0.517391	0.512874	0.435536	0.267692	0.405264	0.267563	0.360413	0.456554	0.47347	0.434799	0.490763	0.263682	0.325101	0.336253	0.341143	0.294861	0.362818	0.233891	0.209956	0.270396	0.335739
	0	0	949	288.004	289.012	288.004	0.0837175	C6H13NO8P2	6	13	1	8	2	0	288.004	1369	949	0	0	0	0	0.0121961	0	0.00956702	0	0	0	0	0	0	0	0	0	0	0	0	0	0
	N-(6-Oxo-6H-dibenzo[b,d]pyran-2-yl)methanesulfonamide#N-(6-Oxo-6H-dibenzo[b,d]pyran-3-yl)methanesulfonamide	0	951	288.034	289.041	288.034	0.343213	C14H11NO4S	14	11	1	4	0	1	288.034	1371	951	0	0.011483	0.011252	0	0.0117417	0	0	0.0149147	0	0.0134172	0.00943212	0.00977525	0	0	0	0	0	0	0	0	0
	0	1	954	288.066	289.073	288.066	-0.0337006	C10H15N3O5S	10	15	3	5	0	1	288.066	1376	954	1.41441	0.848684	1.57576	1.50808	1.78253	1.70238	1.91665	2.08706	1.60558	1.71884	1.7419	1.41269	1.46722	1.30089	1.4421	1.07756	1.02323	0.999736	1.18081	1.24295	1.35234
	0	0	956	288.07	289.077	288.07	0.137894	C15H15NO3S	15	15	1	3	0	1	288.07	1378	956	0.0347303	0.0310007	0.0275754	0.0191933	0.0219659	0.0171473	0.0204235	0.0306989	0.0240073	0.0183743	0.0246621	0.0144704	0.0188398	0.0298699	0.0233388	0.0175813	0.0202058	0.022667	0.0136314	0.0131555	0.0212158
	0	0	957	288.076	289.083	288.076	-0.0941106	C8H19NO8S	8	19	1	8	0	1	288.076	1379	957	0.0163564	0	0.0192611	0.0179056	0.0149425	0.0190869	0.0195447	0.0194925	0	0.0198928	0.0231562	0.0101516	0.0198795	0.033009	0.0153764	0.0180145	0.022136	0.0145182	0	0.0249144	0.0175076
	0	0	958	288.084	289.091	288.084	0.0175782	C10H15N3O7	10	15	3	7	0	0	288.084	1380	958	0.0193018	0	0.010926	0.0403241	0.0135964	0.0171046	0.0328638	0.0217407	0.0121203	0.0330826	0.0131242	0.0223481	0.0545008	0.0476393	0.0208082	0.0156729	0.0159171	0.016023	0.0224621	0.0300661	0.0202831
	Ophthalmic acid; (2S)-2-amino-4-[[(2S)-2-aminobutanoyl]-(carboxymethyl)carbamoyl]butanoic acid [primary amine]	0	959	288.12	289.127	288.12	-0.0548105	C11H19N3O6	11	19	3	6	0	0	288.12	1381	959	0.119817	0.253491	0.117619	0.116039	0.144207	0.149308	0.149786	0.162702	0.167172	0.209253	0.199698	0.15074	0.164034	0.152094	0.217691	0.11815	0.132738	0.1384	0.233524	0.203541	0.239545
	0	0	967	288.99	289.997	288.99	-0.32497	C5H11N2O8PS	5	11	2	8	1	1	288.99	1395	967	0.0281169	0.0328802	0.0229387	0.0133472	0.0188352	0.0154492	0.0164897	0.0303939	0.0214977	0.022509	0.0249764	0.0164258	0.0205827	0.0182201	0.0234545	0.0176482	0.0186342	0	0	0.0148352	0.0200285
	0	0	970	289.03	290.038	289.031	-0.615274	C11H15O5PS	11	15	0	5	1	1	289.03	1398	970	0	0	0	0	0	0	0	0.0120768	0	0	0	0	0.0106038	0.0100221	0.0106485	0	0	0	0	0	0
	Sedoheptulose 7-phosphate;D-Sedoheptulose 7-phosphate;D-altro-Heptulose 7-phosphate;altro-Heptulose 7-phosphate#Sedoheptulose 1-phosphate;altro-Heptulose 1-phosphate#D-glycero-D-manno-Heptose 7-phosphate#D-glycero-D-manno-Heptose 1-phosphate#D-Sedoheptulose 7-phosphate (see KEGG C00281); (2,3,4,5,7-pentahydroxy-6-oxo-heptoxy)phosphonic acid [hemiacetal]	1	971	289.033	290.04	289.033	-0.0200392	C7H15O10P	7	15	0	10	1	0	289.033	1399	971	0.32039	0.234481	0.65086	0.782035	0.548722	0.86319	0.815662	1.06285	0.765365	0.738991	0.369181	0.638529	0.922176	0.929459	0.869466	0.371834	0.565306	0.470157	0.650814	0.58937	0.667869
	0	0	972	289.05	290.057	289.05	-0.0651548	C10H14N2O6S	10	14	2	6	0	1	289.05	1400	972	0	0	0	0.0124902	0.0121868	0.0113258	0.00950306	0.0156181	0.0142142	0	0	0.0106545	0.0103243	0	0	0	0	0	0	0	0.0191185
	0	0	973	289.054	290.061	289.054	-0.0424592	C15H14O4S	15	14	0	4	0	1	289.054	1401	973	0	0	0.0157486	0	0	0	0	0	0	0	0.0110389	0	0	0	0	0	0	0	0	0	0
	0	0	975	289.063	290.07	289.063	0.430858	C7H19N2O6PS	7	19	2	6	1	1	289.063	1403	975	0.0147057	0	0.0166836	0.0166253	0.0173188	0.0220355	0.0224239	0.0223345	0.0198012	0.0206535	0.0171806	0.0149888	0.0168989	0.0165769	0.0155688	0.012158	0.0127315	0	0	0.0138995	0
	N-(L-Arginino)succinate;2-(Nomega-L-Arginino)succinate;L-Argininosuccinate;L-Argininosuccinic acid;L-Arginosuccinic acid#Argininosuccinic acid (see KEGG C03406); 2-[amino-(4-amino-4-carboxy-butyl)imino-methyl]aminobutanedioic acid [primary amine]	0	976	289.115	290.123	289.115	-0.021718	C10H18N4O6	10	18	4	6	0	0	289.115	1406	976	0.0211344	0.0261546	0.0118561	0.017771	0.0116303	0.01223	0.0166006	0.0230328	0.0199718	0.0359444	0.032509	0.0130323	0.0156841	0.016002	0.0143496	0.0149127	0.0159974	0	0	0.0212399	0.0201038
	0	0	977	289.123	290.131	289.123	0.182652	C20H18O2	20	18	0	2	0	0	289.123	1407	977	0.0161685	0.0292572	0.0150167	0.0125921	0.0165805	0.018529	0.0180676	0.0246861	0.0202338	0.0252105	0.0240344	0.0158956	0.0215108	0.0121637	0.0283658	0.0154662	0.0141963	0.0132586	0.0334815	0.0252362	0.0296519
	0	0	979	289.166	290.173	289.166	-0.0599414	C14H26O6	14	26	0	6	0	0	289.166	1409	979	0.013118	0.0125947	0.0144686	0.0126452	0.0275346	0	0.0120799	0.0110062	0	0.00982143	0.0147811	0.0240771	0	0	0	0.0102426	0.0164019	0.0120161	0	0.0381858	0.0242597
	ML-236C#8-hydroxy-13Z-octadecene-9,11-diynoic acid [Hydroxy fatty acids [FA0105]]#8-hydroxy-17-octadecene-9,11-diynoic acid [Hydroxy fatty acids [FA0105]]#8-hydroxy-17-octadecene-10,12-diynoic acid [Hydroxy fatty acids [FA0105]]#4-oxo-9Z,11Z,13E,15E-octadecatetraenoic acid [Oxo fatty acids [FA0106]]#8-oxo-9,11-octadecadiynoic acid [Oxo fatty acids [FA0106]]	0	980	289.181	290.188	289.181	0.00592709	C18H26O3	18	26	0	3	0	0	289.181	1410	980	0.0130813	0.0111297	0	0.00999444	0.010537	0.0150772	0.0118049	0.0135613	0	0.0118046	0	0.010994	0.0116195	0.0135951	0	0	0	0	0	0	0.0194303
	0	0	985	290.049	291.057	290.049	0.31374	C14H13NO4S	14	13	1	4	0	1	290.049	1419	985	0.0482166	0.034056	0.0403396	0.0319491	0.0414867	0.0443937	0.0454256	0.0455884	0.0487757	0.0610354	0.0477821	0.0417984	0.0383854	0.0477245	0.0383434	0.0270283	0.028359	0.0390342	0.0337364	0.0404494	0.0667216
	2,7-Anhydro-alpha-N-acetylneuraminic acid#2-Deoxy-2,3-dehydro-N-acetylneuraminic acid#Sarmentosin epoxide	0	988	290.088	291.095	290.088	-0.0297323	C11H17NO8	11	17	1	8	0	0	290.088	1423	988	0.231482	0.223628	0.268845	0.300966	0.274853	0.322253	0.332648	0.316884	0.262556	0.294922	0.282116	0.337648	0.330569	0.358479	0.364236	0.259856	0.2637	0.309534	0.34003	0.317048	0.364105
	0	0	989	290.099	291.107	290.099	-0.0153809	C10H17N3O7	10	17	3	7	0	0	290.099	1424	989	0.0125142	0	0.0105796	0.0104241	0.0104508	0.00999208	0.0122844	0.0122042	0	0.0129831	0.00992037	0.0106873	0.0145471	0.009493	0.0126151	0	0.013595	0	0.0170338	0.012364	0.019086
	0	0	998	290.956	291.963	290.956	0.280194	C9H9O5PS2	9	9	0	5	1	2	290.956	1434	998	0	0.0137041	0	0	0.00890678	0	0.00985058	0.0102271	0	0.0106502	0.0106966	0.010773	0.0123671	0.00947411	0	0	0.0143801	0.0106209	0	0	0
	0	0	1000	290.968	291.975	290.968	-0.0389493	C5H10O10P2	5	10	0	10	2	0	290.968	1436	1000	0.19515	0.17528	0.227881	0.232689	0.223507	0.199652	0.314086	0.30912	0.259331	0.260896	0.258751	0.209166	0.222356	0.235707	0.286201	0.185715	0.235156	0.245331	0.231324	0.238368	0.227482
	Trichodermin#[6]-Gingerdione	0	1004	291.16	292.167	291.16	-0.0283349	C17H24O4	17	24	0	4	0	0	291.16	1440	1004	0.01788	0.0182374	0.018641	0.0116707	0.0159484	0	0.0161566	0.0190981	0.0154979	0.0176571	0	0.0109916	0.0157494	0	0.0129548	0.015047	0.0125455	0.0166459	0.0167841	0.0129405	0.0261555
	12-OPDA;(15Z)-12-Oxophyto-10,15-dienoate;(15Z)-12-Oxophyto-10,15-dienoic acid;9(S),13(S)-12-Oxo-PDA;12-Oxo-10,15(Z)-phytodienoic acid#(9Z,15Z)-(13S)-12,13-Epoxyoctadeca-9,11,15-trienoic acid;(9Z)-(13S)-12,13-Epoxyoctadeca-9,11,15-trienoate;12,13(S)-EOT;12,13(S)-EOTrE#(9Z,11E,13E)-4-Oxooctadeca-9,11,13-trienoic acid;4-Oxo-9,11,13-octadecatrienoic acid;4-Oxo-cis-9,trans-11,trans-13-octadecatrienoic…	0	1005	291.197	292.204	291.197	-0.0437849	C18H28O3	18	28	0	3	0	0	291.197	1441	1005	0.0290174	0.0410263	0.027363	0.0271181	0.0236705	0.0263165	0.0217713	0.0259241	0.0175586	0.0255576	0.0184614	0.01128	0.0253537	0.025401	0.0277186	0.0319687	0.0202801	0.0159173	0.039692	0.024509	0.0211405
	0	0	1006	291.2	292.207	291.2	-0.0486504	C15H32O3S	15	32	0	3	0	1	291.2	1442	1006	0.0220345	0.0215931	0.0213229	0.0206515	0.0249769	0.0252331	0.0243321	0.0223671	0.0316081	0.0186383	0.0216367	0.027541	0.0236916	0.0147802	0.0278534	0.0334003	0.025381	0.0476609	0.0536453	0.0290809	0.0338204
	16alpha-Hydroxysteroid#Hydroxysteroid#16beta-Hydroxysteroid#17beta-Hydroxysteroid#Steroid hydroperoxide#Androstan-3alpha,17beta-diol#Androstanediol;Androstane-3,17-diol#Grevillol#5alpha-Androstan-3beta,17beta-diol#D-Homo-17a-oxa-5alpha-androstan-3beta-ol#5alpha-Androstane-11beta,17beta-diol#3b,17b-Dihydroxyetiocholane; (3S,8R,9S,10S,13S,14S,17S)-10,13-dimethyl-2,3,4,5,6,7,8,9,11,12,14,15,16,17-te…	0	1007	291.233	292.24	291.233	-0.0165194	C19H32O2	19	32	0	2	0	0	291.233	1443	1007	0.0126272	0.0127182	0.0123304	0.0138756	0.0116018	0.0150789	0	0.0105596	0	0.0099643	0.0124865	0	0.0157767	0.0116899	0.0129519	0.0134214	0.0146713	0	0	0.0138953	0
	0	0	1009	291.969	292.976	291.969	-0.157551	C8H8NO7PS	8	8	1	7	1	1	291.969	1447	1009	0	0	0	0	0	0	0.0110299	0	0	0.0102638	0.0102386	0.0105044	0	0	0	0	0	0	0	0	0
	0	0	1011	292.011	293.018	292.011	0.218643	C13H11NO3S2	13	11	1	3	0	2	292.011	1449	1011	0	0	0	0.00960413	0	0.0108326	0	0	0.0122855	0	0.00981297	0	0.0155005	0.015165	0.0143295	0.00872371	0	0.012327	0	0	0
	0	0	1014	292.058	293.066	292.058	0.314293	C13H15N3OS2	13	15	3	1	0	2	292.058	1452	1014	0.4084	0.462889	0.329854	0.261233	0.290716	0.2743	0.336143	0.314533	0.404748	0.37109	0.351494	0.269167	0.359538	0.397949	0.36679	0.222302	0.268815	0.23283	0.278386	0.311488	0.308973
	0	0	1015	292.069	293.077	292.07	-0.446291	C12H15N5S2	12	15	5	0	0	2	292.069	1454	1015	0.0200964	0	0.0199022	0.0190366	0.0185034	0.0167147	0.0216122	0.0328301	0.029061	0.037081	0.0204996	0.0262968	0.0222642	0.0187567	0.0269948	0.0162341	0.0158709	0.0187881	0.0290891	0.0294147	0.0301646
	0	0	1016	292.072	293.079	292.072	0.332394	C8H15N5O5S	8	15	5	5	0	1	292.072	1455	1016	2.87867	1.40214	2.36178	1.87789	2.25185	2.26323	3.06509	3.74151	3.44198	3.74237	2.70063	2.67564	2.46274	2.27947	2.71541	1.81965	1.77707	2.17999	2.76483	2.97868	2.89451
	S-(Indolylmethylthiohydroximoyl)-L-cysteine	0	1019	292.076	293.083	292.076	-0.426807	C13H15N3O3S	13	15	3	3	0	1	292.076	1458	1019	0.018036	0	0.0269519	0.0162061	0.0275859	0.0322042	0.0329586	0.0223314	0.0383802	0.024982	0.0282623	0.0654368	0.0394358	0.0861765	0.0569573	0.0531087	0.0649564	0.0899876	0.0438794	0.0462155	0.0448655
	0	0	1020	292.08	293.087	292.08	0.0171186	C18H15NOS	18	15	1	1	0	1	292.08	1459	1020	0.0133072	0.0129877	0.0107587	0	0	0.0117675	0	0.0105864	0	0.0135801	0.012028	0	0	0	0	0	0	0	0	0	0
	(+/-)-5-[(tert-Butylamino)-2'-hydroxypropoxy]-1,2,3,4-tetrahydro-1-naphthol;(+/-)-Dihydrobunolol#Pramoxine;Pramocaine	0	1023	292.192	293.199	292.192	-0.0017112	C17H27NO3	17	27	1	3	0	0	292.192	1462	1023	0	0	0.0126411	0	0	0	0	0.0101687	0	0	0.0120253	0	0	0.00975916	0	0	0	0	0	0	0
	0	0	1027	293.031	294.038	293.031	0.108446	C5H16N2O8P2	5	16	2	8	2	0	293.031	1474	1027	0	0.011035	0	0	0.0125242	0	0	0	0	0	0	0	0	0	0	0	0	0	0	0	0
	0	0	1030	293.042	294.05	293.042	0.287784	C13H14N2O2S2	13	14	2	2	0	2	293.042	1477	1030	0.848041	0.540052	0.922866	0.822002	1.03276	0.910448	1.08224	0.96867	0.947949	0.867885	0.95268	0.693602	1.03011	1.0272	1.08741	0.786933	0.737677	0.619134	0.81168	0.872572	0.839574
	0	0	1031	293.051	294.059	293.051	0.0359118	C10H14O10	10	14	0	10	0	0	293.051	1478	1031	0.0185727	0.0157255	0.0116384	0.0207778	0.0105746	0.0161431	0.0142737	0.0107576	0	0.0114105	0.0113851	0.0164983	0.0212632	0.0277579	0.0193444	0.0129583	0.0146819	0.0177942	0	0.0165653	0.0178712
	0	0	1036	293.073	294.08	293.073	-0.0341212	C10H19N2O4PS	10	19	2	4	1	1	293.073	1483	1036	0.0125408	0.0141468	0.0101987	0	0	0	0	0	0	0	0	0	0.0106405	0.0105463	0	0	0	0	0	0	0
	Aspartame#Glutamylphenylalanine; (2S)-2-amino-5-[[(2S)-1-hydroxy-1-oxo-3-phenylpropan-2-yl]amino]-5-oxopentanoic acid [primary amine]#Aspartame (see KEGG C11045); 3-amino-3-[(1-methoxycarbonyl-2-phenyl-ethyl)carbamoyl]propanoic acid [primary amine]	0	1039	293.114	294.122	293.114	0.0835203	C14H18N2O5	14	18	2	5	0	0	293.114	1487	1039	0.0156408	0	0.0132275	0	0.011519	0	0.00961078	0.0103961	0	0.0108604	0	0	0.0103429	0.010427	0.0135956	0	0.0118156	0	0	0	0.0172187
	0	0	1040	293.135	294.143	293.135	-0.0608354	C11H22N2O7	11	22	2	7	0	0	293.135	1488	1040	0	0	0	0.00895898	0.0131066	0.0155589	0	0.0143774	0	0.0118867	0.0146182	0	0.0102969	0.0132786	0.0096788	0.00971413	0	0	0	0	0
	0	0	1042	293.151	294.158	293.151	0.00265393	C15H22N2O4	15	22	2	4	0	0	293.151	1490	1042	0.0144253	0.0183772	0.0179164	0	0	0.0126196	0	0	0.0157127	0.0112574	0.0250351	0	0.0103128	0	0	0	0	0	0	0	0
	Phytuberin#Embelin#[6]-Gingerol;(S)-(+)-[6]Gingerol;6-Gingerol#Gingerol (see KEGG C10462); 5-hydroxy-1-(4-hydroxy-3-methoxy-cyclohexyl)decan-3-one [ketone]	0	1043	293.176	294.183	293.176	-0.0271441	C17H26O4	17	26	0	4	0	0	293.176	1491	1043	0.126202	0.0914929	0.100296	0.106639	0.12177	0.0847521	0.122484	0.0970461	0.116833	0.0974077	0.0811674	0.138415	0.0934738	0.0963594	0.151872	0.171461	0.134162	0.166234	0.267953	0.104448	0.0837742
	0	1	1044	293.179	294.186	293.179	-0.0262911	C14H30O4S	14	30	0	4	0	1	293.179	1492	1044	0.0788343	0.106544	0.0542163	0.0643162	0.274678	0.045263	0.054791	0.0867133	0.0631883	0.0693563	0.0934083	0.0727784	0.0567612	0.0497475	0.0734549	0.0770544	0.0829154	0.104676	0.172711	0.11167	0.0853072
	(9Z)-(13S)-12,13-Epoxyoctadeca-9,11-dienoic acid;(9Z)-(13S)-12,13-Epoxyoctadeca-9,11-dienoate;13(S)-EOD#8-[(1R,2R)-3-Oxo-2-{(Z)-pent-2-enyl}cyclopentyl]octanoate;OPC-8:0#8-(5-Hexyl-furan-2-yl)-octanoic acid;8-(5-Hexyl-furan-2-yl)-octanoate#13-OxoODE;13-KODE;(9Z,11E)-13-Oxooctadeca-9,11-dienoic acid#9-OxoODE;9-KODE;(10E,12Z)-9-Oxooctadeca-10,12-dienoic acid#13(S)-HOT;(9Z,11E,14Z)-(13S)-13-Hydroxyo…	0	1045	293.212	294.219	293.212	-0.0171957	C18H30O3	18	30	0	3	0	0	293.212	1493	1045	0.089267	0.102818	0.0737627	0.0833147	0.105684	0.0803911	0.0632131	0.0831438	0.062157	0.0820331	0.0656301	0.0954508	0.0919508	0.0780213	0.11229	0.134482	0.089984	0.0932709	0.117404	0.080512	0.0818102
	Sterculic acid#18:2(5Z,9Z)(16Me); 16-methyl-5Z,9Z-octadecadienoic acid [Branched fatty acids [FA0102]]#18:2(5Z,9Z)(17Me); 17-methyl-5Z,9Z-octadecadienoic acid [Branched fatty acids [FA0102]]#10Z,13Z-nonadecadienoic acid [Unsaturated fatty acids [FA0103]]#10E,13E-nonadecadienoic acid [Unsaturated fatty acids [FA0103]]#18-nonadecynoic acid [Unsaturated fatty acids [FA0103]]#19:2(5Z,9Z); 5Z,9Z-nonad…	0	1046	293.249	294.256	293.249	0.0119353	C19H34O2	19	34	0	2	0	0	293.249	1494	1046	0.0335108	0.0281839	0.0233045	0.026364	0.0255775	0.0283725	0.0218996	0.015605	0.0193371	0.0179365	0.0189664	0.0207174	0.0270419	0.0310199	0.026281	0.0293471	0.0247601	0.026644	0.0284003	0.0232601	0.0210126
	0	0	1049	294.021	295.028	294.021	0.173168	C9H14NO6PS	9	14	1	6	1	1	294.021	1499	1049	0.0258119	0.0213166	0.0245447	0.0174879	0.022171	0.014095	0.0166788	0.0236256	0.0259635	0.0245316	0.0215347	0.0155411	0.0183099	0.0215506	0.013238	0.014502	0.0214552	0.0111119	0.0195039	0.0134643	0.0189583
	0	0	1050	294.029	295.036	294.029	-0.00177534	C9H13NO8S	9	13	1	8	0	1	294.029	1500	1050	0.0102115	0	0.0202947	0.00973214	0	0.0142864	0.0146081	0.0125194	0.0121687	0.0140656	0	0	0.0135183	0	0.0118196	0.00860015	0.0114947	0	0	0	0
	0	0	1053	294.071	295.078	294.071	0.279412	C16H13N3OS	16	13	3	1	0	1	294.071	1505	1053	0.16919	0.237044	0.16036	0.104311	0.120681	0.116403	0.120791	0.111727	0.17384	0.120375	0.142944	0.139971	0.145601	0.149339	0.0980767	0.135573	0.136992	0.141286	0.101021	0.0906853	0.108999
	0	0	1055	294.076	295.084	294.077	-0.244834	C9H17N3O6S	9	17	3	6	0	1	294.076	1507	1055	0.036425	0.0238728	0.0330829	0.0285788	0.0253349	0.023183	0.0366086	0.0498804	0.0438867	0.0517699	0.0396719	0.0326534	0.0272917	0.0330324	0.0342303	0.0199591	0.0216184	0.0241255	0.0341072	0.0374627	0.0415488
	0	0	1057	294.09	295.097	294.09	-0.223061	C14H18NO4P	14	18	1	4	1	0	294.09	1509	1057	0.011484	0.0196297	0.0108253	0	0.00942643	0	0	0.0149431	0.0134549	0.0107772	0	0.0108539	0.013118	0	0.0130758	0.0121141	0	0.0173777	0.0176547	0.0165746	0
	0	0	1059	294.183	295.19	294.182	0.843015	C15H25N3O3	15	25	3	3	0	0	294.183	1511	1059	0.0117948	0.0226262	0.011005	0.0131762	0.0436307	0	0.0141991	0.00978938	0.0140602	0.0109404	0.0142754	0	0.00926961	0	0	0.00873231	0.0136224	0.0138772	0.0291182	0	0
	0	0	1064	295.001	296.008	295.001	0.334745	C4H13N2O9PS	4	13	2	9	1	1	295.001	1519	1064	0.065147	0.0218981	0.0747378	0.099953	0.106096	0.112796	0.113105	0.0956097	0.0753522	0.0874722	0.0781906	0.0773214	0.110765	0.0974437	0.0833001	0.0719459	0.0484672	0.0531749	0.0680109	0.0813455	0.0676004
	0	0	1065	295.02	296.027	295.02	0.327852	C13H13O4PS	13	13	0	4	1	1	295.02	1520	1065	0.0252033	0.0136026	0.0166782	0.0175512	0.0147321	0.0146205	0.0215783	0.0181107	0.0214124	0.0345063	0.0164167	0.0232465	0.0276597	0.0342722	0.0324436	0.0175672	0.025814	0.0249057	0.0296068	0.05162	0.038025
	0	0	1067	295.04	296.048	295.04	0.291323	C13H16N2S3	13	16	2	0	0	3	295.04	1523	1067	0.0138758	0.0271974	0.0113251	0.00893557	0.0222384	0.0159501	0.0162197	0.0124151	0.0178278	0.0116267	0.0192436	0.01859	0.0205517	0.0216813	0.0139025	0.0121059	0.0147168	0	0.0137482	0.0251537	0
	0	0	1068	295.074	296.081	295.074	-0.0593071	C14H17O5P	14	17	0	5	1	0	295.074	1527	1068	0.0177697	0.0239189	0.0214973	0.0142316	0.0105772	0	0.0103814	0.012769	0.0168028	0	0.0107827	0.0138995	0.0162997	0.0212666	0.01253	0.0157125	0.0174372	0.0128444	0.0158268	0	0.0175771
	0	0	1070	295.109	296.116	295.109	0.00618077	C17H16N2O3	17	16	2	3	0	0	295.109	1529	1070	0.0107853	0.0110246	0	0.0118736	0	0.0114063	0	0	0	0	0	0	0	0.0113734	0	0	0	0.0112763	0	0	0
	Vomitoxin;Deoxynivalenol#Trimethylolpropane triacrylate;2-Ethyl-2-(hydroxymethyl)-1,3-propanediol triacrylate;TMPTA#Vomitoxin (see KEGG C09747) [C15 isoprenoids (sesquiterpenes) [PR0103]]	0	1071	295.119	296.126	295.119	0.00338847	C15H20O6	15	20	0	6	0	0	295.119	1530	1071	0	0.0125998	0	0.0225128	0.0209577	0.0255338	0.0228653	0.0244358	0.0224855	0.0189447	0.0153413	0.0216709	0.0213618	0.0147717	0.0276094	0.0187961	0.0175359	0.0242124	0.032712	0.0228266	0.0181177
	0	0	1072	295.13	296.137	295.13	-0.0312473	C14H20N2O5	14	20	2	5	0	0	295.13	1531	1072	0	0	0.0130651	0.0117482	0.0185635	0	0.0100836	0	0	0.0111807	0.0112146	0.0113092	0	0	0	0	0.00988796	0	0	0	0
	0	0	1073	295.137	296.145	295.137	-0.0443082	C16H24O3S	16	24	0	3	0	1	295.137	1532	1073	0.0503334	0.0653709	0.0518959	0.0417984	0.037856	0.0459995	0	0	0.0139377	0.0193933	0.0693799	0.0134248	0.0491502	0.0105109	0.0351767	0.0193352	0.0108548	0.0111567	0.0479792	0.064955	0.0615768
	Graphinone;Ovalicin#alhpa-tocopheronic acid [Vitamin E [PR0202]]	0	1074	295.155	296.162	295.155	-0.0376243	C16H24O5	16	24	0	5	0	0	295.155	1533	1074	0	0.0119654	0	0.0145132	0.0133095	0	0.0101943	0.0188405	0.0150939	0.0181993	0.0134401	0.0136345	0.0103085	0.0120789	0.0108407	0	0.0174629	0.0157821	0.01636	0.0140122	0
	10-Deoxymethynolide#10-Deoxymethynolide (see KEGG C11993) [Macrolides and lactone polyketides [PK04]]#3beta-Acetoxy-4-oplopanone [C15 isoprenoids (sesquiterpenes) [PR0103]]	0	1075	295.191	296.199	295.191	-0.0113892	C17H28O4	17	28	0	4	0	0	295.191	1534	1075	0.0247296	0.0176334	0.0201618	0.0155391	0.0293587	0.0264294	0.0173424	0.0187889	0.012628	0.0239084	0.0201015	0.0244958	0.0163362	0.0171537	0.0120034	0.0157534	0.0230005	0.017426	0.0212372	0.0224873	0.0266151
	0	0	1076	295.225	296.232	295.225	0.946193	C14H28N6O	14	28	6	1	0	0	295.225	1535	1076	0.102323	0.164932	0.021449	0.0518776	0.0356182	0.0216651	0.0321601	0.0332878	0.0226812	0.0430268	0.0479465	0.0105146	0.0813299	0.0359443	0.0625904	0.0247228	0.0252741	0.0275462	0.0353683	0.0540888	0.0769546
	(9Z,12Z)-(8S)-Hydroxyoctadeca-9,12-dienoic acid;Laetisaric acid;8-Hydroxylinoleic acid#(9Z)-(12S,13R)-12,13-Epoxyoctadecenoic acid;Vernolic acid;cis-12,13-Epoxy-cis-9-octadecenoic acid#13(S)-HODE;(13S)-Hydroxyoctadecadienoic acid;(9Z,11E)-(13S)-13-Hydroxyoctadeca-9,11-dienoic acid#9(S)-HODE;(9S)-Hydroxyoctadecadienoic acid;(10E,12Z)-(9S)-9-Hydroxyoctadeca-10,12-dienoic acid#9(10)-EpOME;(9R,10S)-(…	0	1077	295.228	296.235	295.228	-0.0191953	C18H32O3	18	32	0	3	0	0	295.228	1536	1077	0.33168	0.339967	0.240546	0.267662	0.342525	0.285792	0.20724	0.194079	0.16669	0.259873	0.234959	0.26567	0.304857	0.246223	0.338858	0.400178	0.318193	0.228613	0.322013	0.256833	0.350613
	Oleic acid methyl ester;Methyl oleate#17-Methyl-6Z-octadecenoic acid;17-Methyl-6Z-octadecenoate#Lactobacillic acid;11R,12S-Methylene-octadecanoic acid#Nonadeca-10(Z)-enoic acid (see KEGG C00174); (Z)-nonadec-10-enoic acid [carboxylic acid]#17-methyl-6Z-octadecenoic acid [Branched fatty acids [FA0102]]#4-heptyl-2-methyl-2-undecenoic acid [Branched fatty acids [FA0102]]#2,5-dimethyl-2-heptadecenoic…	0	1078	295.264	296.272	295.264	-0.00155115	C19H36O2	19	36	0	2	0	0	295.264	1537	1078	0.113597	0.159094	0.0684935	0.114425	0.067813	0.0811621	0.0862587	0.0713251	0.0493788	0.064017	0.0784458	0.0667135	0.135619	0.114601	0.111682	0.174943	0.0909672	0.0874043	0.101211	0.0717966	0.100333
	0	0	1083	296.015	297.022	296.015	0.738834	C12H12NO4PS	12	12	1	4	1	1	296.015	1545	1083	0.0269157	0.0284904	0.0143697	0.0189761	0.0146375	0.0119795	0.0176258	0.0117989	0.0145419	0.0254853	0.0256362	0	0.0191307	0.0202786	0.0118815	0.0122005	0	0.0181003	0	0	0
	0	0	1084	296.017	297.024	296.017	-0.978549	C11H11N3O3S2	11	11	3	3	0	2	296.017	1546	1084	0.0670999	0.0624756	0.061369	0.0380094	0.0431857	0.0414631	0.0425253	0.0580381	0.044324	0.0544984	0.0492271	0.0334837	0.0539212	0.046799	0.0483527	0.03079	0.039192	0.0351548	0.0405141	0.0366981	0.0454118
	0	0	1087	296.086	297.094	296.086	0.239515	C16H15N3OS	16	15	3	1	0	1	296.086	1549	1087	0.0500553	0.0511217	0.0288023	0.0159227	0.0235043	0.0226312	0.0291589	0.030885	0.0371798	0.033644	0.0213521	0.0227737	0.022706	0.0320495	0.0314048	0.0221917	0.0271077	0.0302058	0.0308115	0.0266477	0.0269445
	R replaced by H in N6-Alkylaminopurine-7-beta-D-glucoside#Psicofuranin;Angustmycin C#R replaced by H in N6-Alkylaminopurine-9-beta-D-glucoside#1-Methylguanosine (see KEGG C04545); 2-amino-9-[3,4-dihydroxy-5-(hydroxymethyl)tetrahydrofuran-2-yl]-1-methyl-1,9-dihydropurin-6-one [primary alcohol]#2-Methylguanosine; 9-[(2R,3R,4S,5R)-3,4-dihydroxy-5-(hydroxymethyl)oxolan-2-yl]-2-methylamino-3H-purin-6-…	0	1088	296.1	297.107	296.1	0.144097	C11H15N5O5	11	15	5	5	0	0	296.1	1550	1088	0	0	0	0	0	0	0	0.0116347	0	0	0	0	0.0107369	0.0100885	0.0101125	0	0	0	0	0	0
	0	0	1089	296.123	297.13	296.123	0.288516	C17H19N3S	17	19	3	0	0	1	296.123	1551	1089	0.0239572	0.0951224	0.025451	0	0.01332	0.0224604	0.00974306	0.0251519	0.0419123	0.0136383	0.0118413	0	0.0115061	0	0.0104143	0.0107561	0	0.0113737	0.016316	0	0
	0	0	1090	296.135	297.142	296.135	-0.0593749	C11H23NO8	11	23	1	8	0	0	296.135	1552	1090	0.0260845	0.0274161	0.0248162	0.0202655	0.02685	0.0159154	0.0225674	0.0239308	0.0203672	0.0183663	0.0213068	0.0234461	0.024332	0.0321564	0.0228573	0.0203573	0.0312741	0.0280164	0.0172956	0.0268921	0.036885
	0	0	1096	296.978	297.985	296.978	0.445278	C4H12O11P2	4	12	0	11	2	0	296.978	1563	1096	0.0128556	0.0133206	0	0.00925439	0.00937263	0.011736	0.00990642	0.0184062	0.0162399	0.0199626	0.0119404	0.0174651	0.0182898	0.0175624	0.0190392	0.014221	0	0.0139172	0.0232061	0.0184425	0.0280015
	Mefenacet;2-(1,3-Benzothiazol-2-yloxy)-N-methylacetanilide	0	1099	297.07	298.078	297.07	0.312431	C16H14N2O2S	16	14	2	2	0	1	297.07	1566	1099	0.0165961	0.0199605	0.012011	0.0166075	0.0181187	0.0151626	0.0107745	0.012667	0.0154063	0.0215571	0.0115225	0.0124017	0.0132975	0.0282524	0.0187607	0.0126939	0	0.0153501	0.0197812	0.0196416	0
	0	0	1100	297.083	298.09	297.083	-0.052854	C10H18O10	10	18	0	10	0	0	297.083	1567	1100	0.0200425	0	0.0194198	0.0183664	0.0201096	0.0241685	0.0232052	0.018231	0.0250894	0.018375	0.0207365	0.0214866	0.0205506	0.025902	0.0213679	0.0137821	0.0233921	0.0258574	0.0240387	0.0179893	0.024382
	0	0	1101	297.086	298.093	297.086	-0.0267869	C9H19N2O7P	9	19	2	7	1	0	297.086	1568	1101	0.0426308	0.0348774	0.0401457	0.0454314	0.0470162	0.0426417	0.0591381	0.0600068	0.0471793	0.0442835	0.0508297	0.0484054	0.0432376	0.0411513	0.0511006	0.0409063	0.0447472	0.0374664	0.0433741	0.0375337	0.037068
	10-(beta-Dimethylaminopropionyl)phenothiazine	1	1102	297.107	298.114	297.107	-0.02903	C17H18N2OS	17	18	2	1	0	1	297.107	1569	1102	0.178602	0.267034	0.097404	0.105688	0.0760869	0.0876471	0.10207	0.169134	0.159841	0.17837	0.0205609	0.192352	0.107313	0.166388	0.176269	0.176639	0.121366	0.335514	0.327629	0.11203	0.20288
	0	0	1103	297.124	298.132	297.124	0.0157072	C17H18N2O3	17	18	2	3	0	0	297.124	1570	1103	0.0222166	0.0225003	0.0169914	0.027219	0.020496	0.0268242	0.0250137	0.016581	0.0253265	0.0202631	0.017028	0.0230749	0.0193812	0.0230458	0.0183411	0.0189045	0.0187297	0.0257202	0.0187176	0.0174076	0.0242115
	0	1	1105	297.134	298.142	297.134	-0.0457133	C15H22O6	15	22	0	6	0	0	297.134	1573	1105	0.0532372	0.0659472	0.0228962	1.06694	0.918807	0.707798	0.962878	1.27228	2.05006	0.845898	0.698469	1.39218	1.14752	1.63535	1.2035	2.05039	0.730618	1.18832	1.87902	0.863706	1.42327
	0	1	1109	297.153	298.16	297.153	-0.0455725	C16H26O3S	16	26	0	3	0	1	297.153	1578	1109	3.66734	6.27214	4.35881	3.2151	2.68372	3.24626	0.8433	0.466192	1.08729	1.30618	5.44647	1.03061	3.67005	0.634757	2.77424	1.62269	0.600666	1.3147	3.76559	4.97389	4.47502
	Tetranor-PGE1 ; 2,3,4,5-tetranor-9-oxo-11R,15S-dihydroxy-13E-prostenoic acid [Prostaglandins [FA0301]]#Tetranor-PGD1; 2,3,4,5-tetranor-9S,15S-dihydroxy-11-oxo-13E-prostenoic acid [Prostaglandins [FA0301]]	0	1112	297.171	298.178	297.171	-0.084968	C16H26O5	16	26	0	5	0	0	297.171	1581	1112	0.0159451	0.011392	0	0.0186118	0.0254008	0	0.0151501	0.017461	0	0.0205924	0.0168342	0.0120626	0.0108771	0	0.0118524	0.014714	0.016701	0.0175574	0	0.0232344	0.0174301
	Plakortic acid#8E-Heptadecenedioic acid [Dicarboxylic acids [FA0117]]	0	1113	297.207	298.214	297.207	-0.054817	C17H30O4	17	30	0	4	0	0	297.207	1582	1113	0.0354112	0.0458137	0.0342758	0.032582	0.06659	0.0502158	0.0332842	0.0320459	0.0284955	0.0477435	0.0478122	0.047943	0.0277677	0.0355081	0.0342202	0.0442508	0.0734497	0.0531026	0.0423457	0.0606874	0.0589132
	2-Oxooctadecanoic acid;2-Oxostearate#(9Z)-(12S)-Hydroxyoctadecenoic acid;Ricinoleic acid;12-Hydroxy-9-octadecenoic acid;12-Hydroxy-cis-9-octadecenoic acid#(6R,7S)-6,7-Epoxyoctadecanoic acid;6R,7S-Epoxy-octadecanoic acid;6R,7S-Epoxy-octadecanoate#3-Oxooctadecanoic acid; 3-oxooctadecanoic acid [ketone]#Isoricinoleic Acid; 9-hydroxy-12Z-octadecenoic acid [Hydroxy fatty acids [FA0105]]#Ricinelaidic a…	0	1115	297.244	298.251	297.244	-0.030978	C18H34O3	18	34	0	3	0	0	297.244	1584	1115	0.726761	0.527386	0.427728	0.733529	0.917172	0.44389	0.329934	0.302721	0.280604	0.38649	0.431933	0.34013	0.579947	0.317568	0.674982	0.534975	0.41683	0.445902	0.606395	0.532344	0.630434
	Nonadecanoic acid;Nonadecylic acid#Tuberculostearic acid#Nonadecanoic acid; Nonadecanoic acid [carboxylic acid]#Pristanic acid; 2,6,10,14-tetramethyl-Pentadecanoic acid [carboxylic acid]#Tuberculostearic acid; 10-methyloctadecanoic acid [carboxylic acid]#Nonadecylic acid (see KEGG C16535); nonadecanoic acid [Straight chain fatty acids [FA0101]]#Tuberculostearic acid; 10R-methyl-octadecanoic acid …	0	1116	297.28	298.287	297.28	-0.00714815	C19H38O2	19	38	0	2	0	0	297.28	1585	1116	0.216806	0.15059	0.141215	0.218965	0.130525	0.141594	0.136101	0.142306	0.0964663	0.149403	0.168524	0.146243	0.245049	0.160733	0.216268	0.226856	0.161276	0.185815	0.18705	0.167257	0.181754
	0	0	1119	298.024	299.031	298.024	-0.0609582	C8H13NO9S	8	13	1	9	0	1	298.024	1590	1119	0.0208597	0.0128516	0.0279529	0.0470722	0.0355159	0.0451323	0.0395901	0.0290168	0.0301485	0.0288111	0.0310043	0.0352085	0.0428108	0.0582468	0.0353375	0.0400909	0.0366341	0.0284433	0.0396827	0.0328693	0.0314483
	0	0	1120	298.031	299.038	298.031	0.24372	C12H14NO4PS	12	14	1	4	1	1	298.031	1591	1120	0	0	0.0125577	0	0	0.010341	0.00994066	0	0	0.0141464	0.0139929	0.0114167	0	0.0150003	0.0107043	0	0.0107847	0.0184253	0	0	0
	8-Anilino-1-naphthalene sulfonic acid;1-Anilino-8-naphthalenesulfonate;ANS	0	1121	298.054	299.062	298.054	0.288538	C16H13NO3S	16	13	1	3	0	1	298.054	1592	1121	0.01736	0.017786	0.01521	0.0139615	0.0191857	0.0153225	0.0136475	0.0163639	0.0178228	0	0.0232508	0	0.0222605	0.0192989	0.0102969	0.0162517	0.0167149	0	0.0207823	0.013263	0
	0	0	1122	298.114	299.122	298.114	0.0395553	C10H21NO9	10	21	1	9	0	0	298.114	1594	1122	0.0569666	0.0626193	0.0420491	0.0431255	0.0423322	0.0501977	0.039995	0.0511292	0.0389106	0.0470422	0.0520928	0.0425605	0.0492118	0.0539736	0.0437076	0.0380393	0.0481274	0.0420237	0.0306582	0.0455582	0.0599403
	Indicine#Intermedine;9-(+)-Trachelanthylretronecine#Isolycopsamine#Lycopsamine;9-Viridiflorylretronecine#Rinderine;9-(+)-Trachelanthylheliotridine	0	1126	298.166	299.173	298.166	-0.0653361	C15H25NO5	15	25	1	5	0	0	298.166	1600	1126	0	0	0	0.0171449	0.00946449	0.0116393	0.0103219	0.0132079	0	0.0107597	0	0	0.0176415	0	0.0168059	0	0.0101326	0.0196928	0.0254259	0.012609	0
	Sphingosine;Sphingenine;Sphingoid;Sphing-4-enine#3-Dehydrosphinganine;3-Dehydro-D-sphinganine#Palmitoylethanolamide;Palmidrol#Sphingosine (see KEGG C00319); (2S,3R,4E)-2-amino-4-Octadecene-1,3-diol [primary alcohol]#3-Dehydrosphinganine (see KEGG C02934); 2-amino-1-hydroxy-octadecan-3-one [ketone]#Palmitoylethanolamide; N-(2-hydroxyethyl)hexadecanamide [primary alcohol]#12-amino-octadecanoic acid…	0	1128	298.275	299.282	298.275	-0.0575542	C18H37NO2	18	37	1	2	0	0	298.275	1603	1128	0.0359349	0.0398162	0.0224823	0.0358788	0.0323981	0.0244827	0.0255097	0.0366261	0.0270261	0.0195495	0.0405613	0.0189325	0.0363682	0.0397081	0.0228569	0.0222975	0.0293622	0.0270535	0.0313647	0.0304433	0.0262994
	0	0	1132	299.005	300.013	299.005	0.215237	C12H12O5S2	12	12	0	5	0	2	299.005	1608	1132	0.0164141	0.0166548	0	0	0	0	0.0116281	0	0	0	0	0	0.010812	0.0115142	0.0116397	0.00862603	0.021371	0	0.0144969	0	0
	0	0	1133	299.015	300.022	299.015	0.271308	C12H13O5PS	12	13	0	5	1	1	299.015	1609	1133	0.116733	0.0589392	0.0829893	0.0858571	0.0773631	0.0635637	0.0932358	0.0890557	0.11016	0.0779164	0.106755	0.0825225	0.0869723	0.0787738	0.0942173	0.0723132	0.0777628	0.0719249	0.0758498	0.090468	0.126358
	0	0	1135	299.097	300.104	299.097	0.278756	C15H16N4OS	15	16	4	1	0	1	299.097	1611	1135	0.0391229	0.0689439	0.0374022	0.0355292	0.0464295	0.0268843	0.0303741	0.0366341	0.0502284	0.0501363	0.0604094	0.0290553	0.0351312	0.0348644	0.0599169	0.0330451	0.0308254	0.0219725	0.0211757	0.026785	0.0234998
	0	0	1136	299.1	300.107	299.1	0.0156704	C11H16N4O6	11	16	4	6	0	0	299.1	1612	1136	0	0	0	0.0125337	0.0093116	0.0111385	0.0158853	0.0109681	0	0.0158853	0	0.0107882	0.0122568	0.0117108	0.0101541	0.0110953	0	0	0.0147695	0	0
	5-Nitro-2-(3-phenylpropylamino)benzoic acid;NPPB	0	1137	299.104	300.111	299.104	-0.0596215	C16H16N2O4	16	16	2	4	0	0	299.104	1613	1137	0.0333256	0.0296997	0.0346406	0.0500791	0.0307582	0.0472201	0.0417553	0.0288752	0.029964	0.0375887	0.0322736	0.0334467	0.0360076	0.0497397	0.0420069	0.0317525	0.0319808	0.0260804	0.0294172	0.0313155	0.0457278
	Salidroside;p-Hydroxyphenethyl alcohol 1-O-beta-D-glucoside;Tyrosol glucoside	0	1138	299.114	300.121	299.114	-0.135163	C14H20O7	14	20	0	7	0	0	299.114	1614	1138	0.0195736	0.0137798	0.0114723	0.0113366	0.013096	0	0	0	0	0	0	0	0.0102351	0	0.0100316	0	0	0	0	0.0128313	0
	0	0	1139	299.122	300.13	299.122	0.301298	C17H20N2OS	17	20	2	1	0	1	299.122	1615	1139	0.0341204	0.0587194	0.0320386	0.0366665	0.0476962	0.0187363	0.0426848	0.0391704	0.0440406	0.0477998	0.0349703	0.0350009	0.0444575	0.0298965	0.0281378	0.0313005	0.0344752	0.0269323	0.0188775	0.0347527	0.0337277
	0	0	1140	299.136	300.143	299.136	-0.0473597	C12H20N4O5	12	20	4	5	0	0	299.136	1616	1140	0	0	0.0134082	0.00856045	0	0.0121366	0	0.0107412	0.0122427	0.0125032	0	0.0127774	0.0104996	0	0.0115512	0	0.0107549	0.0148551	0	0.0173515	0
	0	0	1144	299.15	300.157	299.15	-0.0938091	C15H24O6	15	24	0	6	0	0	299.15	1620	1144	0	0.021749	0	0.0218588	0.0298154	0	0.0204442	0.0190466	0.0132657	0.0249282	0	0.0200784	0	0	0.0153395	0.0142891	0.0124023	0.0187782	0.0177483	0	0
	Tetranor-PGF1alpha ; 2,3,4,5-tetranor-9S,11R,15S-trihydroxy-13E-prostenoic acid [Prostaglandins [FA0301]]	0	1146	299.186	300.194	299.186	-0.0349548	C16H28O5	16	28	0	5	0	0	299.186	1623	1146	0.0296724	0.0343684	0.0209299	0.0429604	0.217298	0.0190783	0.0274784	0.0381811	0.0163015	0.0377244	0.0246263	0.0305172	0.0300966	0.0147134	0.0245259	0.0244699	0.0344176	0.0226415	0.02902	0.0514916	0.0248774
	Retinoate;Retinoic acid;Vitamin A acid;all-trans-Retinoate;Acide retinoique (French) (DSL);Tretinoine (French) (EINECS);3,7-Dimethyl-9-(2,6,6-trimethyl-1-cyclohexene-1-yl)-2,4,6,8-nonatetraenoic acid (ECL);(all-E)-3,7-Dimethyl-9-(2,6,6-trimethyl-1-cyclohexen-1-yl)-2,4,6,8-nonatetraenoic acid;beta-Retinoic acid;AGN 100335;all-(E)-Retinoic acid;all-trans-beta-Retinoic acid;all-trans-Retinoic acid;a…	0	1147	299.202	300.209	299.202	-0.0617243	C20H28O2	20	28	0	2	0	0	299.202	1624	1147	0.018268	0.0302317	0.018772	0.028366	0.0298496	0.0241298	0.0178883	0.0691921	0.0177009	0.0391961	0.0392911	0.0522212	0.0207855	0.018902	0.0276601	0.0303327	0.0230332	0.0185653	0.0448764	0.0386291	0.0224642
	MG(0:0/14:1(9Z)/0:0); 2-(9Z-tetradecenoyl)-glycerol [primary alcohol]#MG(14:1(9Z)/0:0/0:0); 1-(9Z-tetradecenoyl)-glycerol [primary alcohol]#2-methyl-hexadecanedioic acid [Dicarboxylic acids [FA0117]]#3-methyl-hexadecanedioic acid [Dicarboxylic acids [FA0117]]#4-methyl-hexadecanedioic acid [Dicarboxylic acids [FA0117]]#5-methyl-hexadecanedioic acid [Dicarboxylic acids [FA0117]]#8-methyl-hexadecane…	0	1148	299.223	300.23	299.223	-0.00431785	C17H32O4	17	32	0	4	0	0	299.223	1625	1148	0.0235579	0.0213824	0.0173773	0.0199148	0.0894735	0.0106706	0.0197994	0.0183015	0.0164492	0.0275199	0.0145549	0.0257713	0.0164397	0.017774	0.0196517	0.017051	0.0334899	0.0230499	0.0257281	0.0281437	0.0272249
	(R)-2-Hydroxystearate#(S)-2-Hydroxystearate#(R)-10-Hydroxystearate#(R)-3-Hydroxy-Octadecanoic acid; (3R)-3-hydroxyoctadecanoic acid [secondary alcohol]#DL-2-hydroxy stearic acid; 2-hydroxy-octadecanoic acid [Hydroxy fatty acids [FA0105]]#DL-3-hydroxy stearic acid; 3-hydroxy-octadecanoic acid [Hydroxy fatty acids [FA0105]]#DL-4-hydroxy stearic acid; 4-hydroxy-octadecanoic acid [Hydroxy fatty acids…	0	1150	299.259	300.266	299.259	-0.0579197	C18H36O3	18	36	0	3	0	0	299.259	1627	1150	0.406014	0.302656	0.288459	0.431966	0.412239	0.265843	0.474859	0.48834	0.217334	0.309041	0.260324	0.444441	0.378365	0.330543	2.72993	0.398006	0.339897	0.299756	0.359133	0.329266	0.440066
	0	0	1151	299.987	300.994	299.987	-0.052799	C8H7N5O4S2	8	7	5	4	0	2	299.987	1631	1151	0.0196059	0.0172179	0.0157345	0.0142079	0.0172414	0	0.0177179	0.0166813	0.0185927	0.0160876	0.0143691	0.0124476	0.0137036	0.00954279	0	0.0105117	0.00993446	0.0102934	0	0	0
	0	0	1154	300.034	301.041	300.034	0.346814	C15H11NO4S	15	11	1	4	0	1	300.034	1634	1154	0.01543	0.0134829	0.0105331	0.0139543	0.0188347	0.0165822	0.0127072	0.0134704	0.0150914	0.010277	0.0114014	0.0101117	0.013891	0.0139389	0.00994979	0.0112262	0	0	0.0142578	0.014182	0
	N-Acetylglucosamine 4-sulfate;N-Acetyl-D-glucosamine 4-sulfate#N-Acetyl-D-glucosamine 6-sulfate#N-Acetyl-D-galactosamine 6-sulfate#N-Acetylgalactosamine 4-sulfate#N-Acetylgalactosamine 4-sulphate (see KEGG C16265); [(2R,3R,4R,5R)-5-acetamido-4,6-dihydroxy-2-(hydroxymethyl)oxan-3-yl] hydrogen sulfate [hemiacetal]#N-Acetylglucosamine 6-sulfate (see KEGG C04132); [(2R,3S,4R,5R)-5-acetamido-2,3,4-tri…	0	1155	300.039	301.047	300.039	-0.0508266	C8H15NO9S	8	15	1	9	0	1	300.039	1635	1155	0.175457	0.164766	0.192845	0.216652	0.217936	0.202301	0.222301	0.32918	0.256625	0.192706	0.23119	0.168502	0.252695	0.250756	0.207599	0.17472	0.148314	0.149523	0.165062	0.172168	0.178411
	N-Acetyl-D-glucosamine 6-phosphate#N-Acetyl-D-glucosamine 1-phosphate#N-Acetyl-D-mannosamine 6-phosphate;N-Acetylmannosamine 6-phosphate#N-Acetyl-alpha-D-glucosamine 1-phosphate#N-Acetyl-D-galactosamine 6-phosphate#N-Acetyl-D-Glucosamine 6-Phosphate (see KEGG C00357); [(2S,3R,4R,5R)-5-acetamido-3,4,6-trihydroxy-oxan-2-yl]methoxyphosphonic acid [hemiacetal]#N-Acetyl-D-mannosamine 6-phosphate (see …	0	1156	300.049	301.056	300.049	-0.0611	C8H16NO9P	8	16	1	9	1	0	300.049	1636	1156	0.235942	0.236382	0.269421	0.217142	0.258151	0.239596	0.257405	0.353377	0.313613	0.333931	0.287571	0.176964	0.263817	0.276548	0.246765	0.233771	0.202334	0.232173	0.22671	0.241277	0.192638
	0	0	1157	300.085	301.093	300.085	-0.0805337	C9H20NO8P	9	20	1	8	1	0	300.085	1638	1157	0.0112658	0	0.0128638	0.0105581	0.0092724	0	0.0125176	0.0193587	0.0125777	0.0181662	0.0138982	0.0107147	0.0107905	0.0122469	0.0182539	0	0	0	0	0	0
	0	0	1159	300.12	301.127	300.12	-0.057477	C12H19N3O6	12	19	3	6	0	0	300.12	1640	1159	0.0197331	0.0133694	0.0136479	0.0225869	0.0200874	0.0185613	0.0218281	0.0160851	0.0159254	0.0157959	0.0174478	0.0242959	0.0220238	0.0182973	0.0244089	0.0182237	0.0156253	0.0179902	0.0269371	0.0312398	0.0263957
	0	1	1165	300.182	301.189	300.182	-0.0523283	C15H27NO5	15	27	1	5	0	0	300.182	1648	1165	0.256514	0.229575	0.130952	8.6781	8.10644	7.81308	8.24521	8.17584	8.69727	5.80784	5.20137	8.43121	8.97272	6.62813	10.2741	10.2558	8.10613	12.5506	16.5382	6.19094	4.77856
	0	0	1167	301.009	302.016	301.009	0.15379	C7H15N2O5PS2	7	15	2	5	1	2	301.009	1661	1167	0.261165	0.150715	0.189239	0.139233	0.210849	0.178462	0.180066	0.215809	0.229714	0.216694	0.162886	0.148693	0.184229	0.207069	0.173461	0.136283	0.179092	0.116845	0.142395	0.163094	0.187396
	0	0	1168	301.021	302.028	301.021	-0.927676	C12H14O5S2	12	14	0	5	0	2	301.021	1662	1168	0.0223136	0.0272631	0.0157332	0.0111759	0.0119908	0	0.0165445	0.0140065	0.0190133	0.0256622	0.0180713	0.0137603	0.0129868	0.0159801	0.0154685	0	0.0178447	0.0178991	0.0160597	0.0165455	0
	0	0	1169	301.031	302.038	301.031	0.339138	C12H15O5PS	12	15	0	5	1	1	301.031	1663	1169	0.0276334	0.0160026	0	0	0	0	0	0	0	0	0	0	0	0	0	0	0	0	0	0	0
	0	0	1173	301.065	302.073	301.065	0.283437	C15H14N2O3S	15	14	2	3	0	1	301.065	1667	1173	0.477992	0.310992	0.536979	0.396381	0.630812	0.500554	0.531314	0.704769	0.627798	0.627073	0.483136	0.314332	0.446307	0.445828	0.415146	0.398845	0.385465	0.265461	0.346868	0.385261	0.387425
	0	0	1174	301.085	302.092	301.085	-0.0118605	C13H19O6P	13	19	0	6	1	0	301.085	1668	1174	0.0133773	0.0198167	0.0161808	0.0096472	0.0134152	0.0111952	0.0147205	0.0200216	0.0218142	0.0205052	0.0126948	0.0129401	0.0123266	0.0151129	0	0.0114587	0	0	0	0	0.0197222
	0	0	1176	301.117	302.124	301.117	-0.023177	C9H23N2O7P	9	23	2	7	1	0	301.117	1670	1176	0.0341056	0	0.0398627	0.0576312	0.0493191	0.057062	0.0416528	0.0304453	0.0214649	0.0273471	0.0277218	0.0332657	0.056986	0.0495047	0.0476983	0.0425837	0.0315266	0.042932	0.0327008	0.0391277	0.0327825
	0	0	1177	301.119	302.127	301.119	-0.0797026	C16H18N2O4	16	18	2	4	0	0	301.119	1671	1177	0.0142089	0	0.0147654	0.0179284	0.0150966	0.0179454	0	0	0	0.0191337	0.0127404	0.0117405	0.0156329	0.0138828	0.016682	0	0.011502	0.0142825	0.0137255	0	0
	0	0	1178	301.121	302.128	301.121	0.0762683	C14H23O5P	14	23	0	5	1	0	301.121	1672	1178	0.0121952	0.0137033	0.0133621	0	0	0.0137775	0	0	0	0	0	0.0111716	0	0.0105615	0	0.0160203	0.0104043	0.0126985	0	0	0
	0	0	1179	301.157	302.165	301.157	-0.0669052	C15H27O4P	15	27	0	4	1	0	301.157	1673	1179	0.0209381	0.0127242	0.0318139	0.0160415	0.0417646	0.012472	0.0248025	0.0250942	0.0284139	0.023497	0.0259403	0.0213807	0.0291947	0.0247409	0.0297516	0.0284877	0.0303475	0.0205729	0	0.0214325	0.0234651
	9-hydroxy-hexadecan-1,16-dioic acid [Dicarboxylic acids [FA0117]]#10-hydroxy-hexadecan-1,16-dioic acid [Dicarboxylic acids [FA0117]]	0	1183	301.202	302.209	301.202	-0.0873732	C16H30O5	16	30	0	5	0	0	301.202	1681	1183	0.0111	0	0	0.00933246	0.0354939	0.0107068	0.0186062	0	0.014614	0.0157275	0.0108181	0.0190278	0.0112888	0	0.0146111	0.0123544	0.0173558	0.0164123	0.0146259	0.0322494	0
	Abietate;Abietic acid#(5Z,8Z,11Z,14Z,17Z)-Icosapentaenoic acid;(5Z,8Z,11Z,14Z,17Z)-Eicosapentaenoic acid;Eicosapentaenoic acid;5,8,11,14,17-Icosapentaenoic acid;(5Z,8Z,11Z,14Z,17Z)-Eicosapentaenoate#Methyltestosterone#Isopimaric acid#Oryzalexin A#(+)-Pimaric acid;Dextropimaric acid#Kaur-16-en-18-oic acid;(-)-Kaur-16-en-19-oic acid;Kaurenic acid;Kaurenoic acid;ent-Kaur-16(17)-en-19-oic acid;ent-Ka…	0	1185	301.217	302.225	301.217	-0.0160449	C20H30O2	20	30	0	2	0	0	301.217	1683	1185	0.0698118	0.135312	0.0555583	0.0665174	0.0723236	0.0842815	0.0624996	0.13713	0.0562635	0.0868549	0.0708863	0.0788263	0.100009	0.115266	0.109247	0.0912824	0.102983	0.0732959	0.0730411	0.0922967	0.113312
	0	0	1187	301.972	302.979	301.972	0.662589	C10H10NO4PS2	10	10	1	4	1	2	301.972	1688	1187	0.0302808	0.0139435	0.0239888	0.0286558	0.0277876	0.0226438	0.0364323	0.0315055	0.023197	0.029747	0.0361229	0.0244877	0.0397016	0.0368432	0.0298763	0.0175101	0.022037	0.0141155	0.0227293	0.033668	0.0291837
	0	0	1188	301.993	303	301.993	0.161153	C7H14NO6PS2	7	14	1	6	1	2	301.993	1689	1188	0.0231377	0.0317998	0.018136	0.0143847	0.0093813	0.0164064	0.0225189	0.0179007	0.0145786	0.0351043	0.0225793	0	0.0172353	0.0296349	0.0241718	0.0112939	0.0172913	0.0156574	0.0229491	0.0146517	0.0195039
	0	0	1189	302.002	303.01	302.002	-0.00184105	C8H9N5O4S2	8	9	5	4	0	2	302.002	1690	1189	0.020775	0.0123867	0.0228335	0.0124001	0.019702	0	0.0206979	0.0254938	0.0268981	0.0189971	0.0248851	0.0168522	0.0198675	0.0198752	0.022879	0.0178623	0.0158147	0.01313	0	0	0.0188991
	0	0	1193	302.018	303.025	302.018	0.073946	C12H9N5OS2	12	9	5	1	0	2	302.018	1694	1193	0.010481	0	0	0.00994729	0	0.010627	0.0129698	0.00973473	0.0151712	0	0.0107051	0.013127	0.0112621	0.00968807	0.0103242	0	0	0	0	0	0
	0	0	1195	302.035	303.043	302.035	0.138348	C12H9N5O3S	12	9	5	3	0	1	302.035	1696	1195	0.0178614	0.0127004	0.0133761	0	0.0116477	0.0127392	0.0117353	0.0177724	0	0.0179548	0	0.00990134	0.00924489	0.0102191	0.0108052	0	0	0	0.0142612	0.0124177	0
	0	0	1196	302.055	303.062	302.055	-0.0891129	C8H17NO9S	8	17	1	9	0	1	302.055	1697	1196	0.0219122	0.012275	0.0272709	0.0347267	0.030713	0.0316089	0.0311655	0.0265992	0.0225526	0.0212853	0.0242338	0.0290304	0.0388737	0.0392943	0.0336693	0.0211952	0.0163144	0.0252848	0.0314035	0.0365836	0.0335643
	0	0	1198	302.082	303.089	302.082	-0.0548958	C11H17N3O5S	11	17	3	5	0	1	302.082	1700	1198	0.0235921	0.0149375	0.0284749	0.0235524	0.0259531	0.0200808	0.0261642	0.0268403	0.0282415	0.0194652	0.0303058	0.0281238	0.0269455	0.0246389	0.0177445	0.0189145	0.0161497	0.0172997	0.0177122	0.0200045	0.0257888
	0	0	1199	302.101	303.108	302.101	-0.0984969	C9H22NO8P	9	22	1	8	1	0	302.101	1701	1199	0.0140011	0.0116452	0.0160997	0.0114554	0.0133689	0	0.0153648	0.0181107	0	0.0200655	0.0133322	0.0154894	0.0184776	0.0107503	0.0143684	0.00948864	0	0.0169107	0	0.0188926	0
	Nicotianamine	0	1200	302.136	303.143	302.136	-0.0318929	C12H21N3O6	12	21	3	6	0	0	302.136	1702	1200	0.0141398	0	0	0.0102904	0.00879511	0	0.0112108	0.0107307	0	0	0.0161259	0	0.0127357	0.00979827	0.0126498	0	0.0121924	0	0	0	0
	0	0	1205	302.986	303.994	302.986	0.0903506	C8H8N4O5S2	8	8	4	5	0	2	302.986	1713	1205	0.0165264	0.0172553	0	0	0.0107919	0	0.0123589	0	0	0.0115929	0	0	0	0.0134763	0	0	0	0	0	0	0
	0	0	1206	303.002	304.009	303.002	0.653462	C12H8N4O2S2	12	8	4	2	0	2	303.002	1714	1206	0.0743582	0.0643678	0.0463058	0.0503321	0.0516517	0.0555087	0.0810427	0.0789698	0.0674543	0.0759252	0.0622738	0.0932375	0.0662745	0.0765944	0.0870466	0.0448653	0.0598015	0.0626697	0.0773668	0.0699811	0.10218
	0	0	1208	303.013	304.02	303.013	0.06738	C11H8N6OS2	11	8	6	1	0	2	303.013	1716	1208	0.0326245	0.023257	0.0380557	0.0447184	0.0424954	0.04261	0.0360113	0.0352339	0.0249545	0.029046	0.0308112	0.0284278	0.0564345	0.0671049	0.0487265	0.0484879	0.0347831	0.0413806	0.0248271	0.0324039	0.026337
	0	0	1213	303.063	304.07	303.063	0.161682	C15H16N2OS2	15	16	2	1	0	2	303.063	1721	1213	0.0103034	0.0135166	0	0	0.0109767	0	0	0	0.0160596	0.0156691	0.00986092	0.00982938	0.0116258	0.021043	0.015339	0.00993688	0	0	0	0.0290207	0.0181753
	0	0	1214	303.081	304.088	303.081	0.21224	C15H16N2O3S	15	16	2	3	0	1	303.081	1723	1214	0.0183149	0.0377504	0.014152	0.0128844	0.0125899	0.0107273	0.015911	0.0153575	0.0132901	0.0208941	0.018222	0.0119619	0.0138864	0.0156415	0.0147784	0.010063	0.0122354	0.0145617	0	0.014274	0
	(5Z,8Z,11Z,14Z)-Icosatetraenoic acid;Arachidonate;Arachidonic acid;cis-5,8,11,14-Eicosatetraenoic acid#Acutilol A#2-Ketoepimanool#Taxa-4(20),11(12)-dien-5alpha,13alpha-diol#Methandriol;Protandren#Metholone;Dromostanolone;17beta-Hydroxy-2alpha-methyl-5alpha-androstan-3-one#3alpha-Hydroxy-2alpha-methyl-5alpha-androstan-17-one;2alpha-Methylandrosterone#17-Methyl-5alpha-androst-2-ene-1alpha,17beta-di…	1	1219	303.233	304.24	303.233	-0.0709026	C20H32O2	20	32	0	2	0	0	303.233	1729	1219	3.26982	3.71428	2.11712	2.33173	2.01412	2.30264	2.34401	2.02697	2.0695	5.64426	2.48192	3.2342	5.67229	4.67664	5.07577	4.71901	4.67062	2.88425	2.55418	3.69007	5.19017
	0	0	1225	303.951	304.958	303.951	0.659287	C9H8NO5PS2	9	8	1	5	1	2	303.951	1739	1225	0.0146237	0.0120552	0	0	0	0.013681	0.0132386	0.0137532	0	0.0117469	0.0116584	0.00984965	0.00999147	0.0123438	0.0125841	0.00992273	0	0.0118375	0.0146816	0	0
	0	0	1227	304.008	305.016	304.008	0.181189	C7H16NO6PS2	7	16	1	6	1	2	304.008	1741	1227	0.0356961	0.0263543	0.025065	0.0303991	0.0280359	0.0295944	0.0472748	0.0330506	0.0338936	0.0421447	0.0300684	0.0469204	0.022964	0.0437914	0.0342319	0.025097	0.0268673	0.0285313	0.0406629	0.0306842	0.0500206
	0	0	1228	304.011	305.018	304.011	0.857427	C14H11NO3S2	14	11	1	3	0	2	304.011	1742	1228	0.025357	0.0143841	0.0228551	0.0278905	0.032205	0.0256366	0.0325994	0.0425568	0.0218132	0.0276414	0.041067	0.0186387	0.0103044	0	0.0121982	0.0114009	0.0162509	0.0132175	0	0.0188652	0
	3',5'-Cyclic CMP;Cytidine 3',5'-cyclic monophosphate#2',3'-Cyclic CMP#Cytidine 2',3'-cyclic phosphate; 4-amino-1-[7-hydroxy-2-(hydroxymethyl)-7-oxo-3,6,8-trioxa-7$l^{5}-phosphabicyclo[3.3.0]octan-4-yl]pyrimidin-2-one [primary alcohol]	0	1229	304.034	305.041	304.034	-0.0376997	C9H12N3O7P	9	12	3	7	1	0	304.034	1743	1229	0	0	0	0.0125058	0.0105285	0	0.015572	0.0192783	0	0.013819	0.0185154	0	0.0274882	0.022861	0.0173391	0.0345214	0.0222626	0.029781	0	0	0.0184272
	0	0	1230	304.053	305.06	304.053	0.196512	C10H16N3O4PS	10	16	3	4	1	1	304.053	1744	1230	0.0189921	0.0311219	0.0164091	0.00880013	0.0108579	0.010149	0.0124991	0.0192142	0.0264833	0.0147421	0.0184578	0.013791	0.0122734	0	0	0.0143888	0.0166418	0	0	0	0
	0	0	1233	304.061	305.068	304.061	-0.0483719	C10H15N3O6S	10	15	3	6	0	1	304.061	1747	1233	1.45206	1.37634	1.324	1.4091	1.15693	1.21879	1.56362	1.34924	1.19496	1.67943	1.42819	1.42693	1.84267	2.2453	1.93938	1.66796	1.65204	2.21562	1.84343	1.97237	1.74368
	0	0	1234	304.065	305.072	304.065	0.171154	C15H15NO4S	15	15	1	4	0	1	304.065	1749	1234	0.0255926	0.0342391	0.0324514	0.0256886	0.0331026	0.0241739	0.043987	0.0346727	0.0373786	0.0380333	0.0403399	0.0315261	0.0343334	0.0370923	0.0295585	0.0237002	0.0259346	0.0245116	0.0325362	0.0283001	0.0508831
	0	0	1236	304.071	305.078	304.071	-0.0364488	C8H19NO9S	8	19	1	9	0	1	304.071	1751	1236	0.174372	0.0896966	0.152165	0.190147	0.156236	0.173056	0.179669	0.152166	0.115346	0.110873	0.177656	0.153362	0.199709	0.263434	0.233002	0.145655	0.173553	0.161866	0.139449	0.173671	0.23251
	Convicine	0	1237	304.079	305.086	304.079	-0.0624838	C10H15N3O8	10	15	3	8	0	0	304.079	1752	1237	0	0	0	0.0119736	0.0133927	0.012386	0.0131979	0	0.0153781	0	0.017355	0.0105993	0.0145491	0	0.0189966	0.0113488	0	0.0108715	0.015934	0	0
	0	0	1238	304.115	305.122	304.115	-0.0478174	C11H19N3O7	11	19	3	7	0	0	304.115	1753	1238	0.0358367	0.0264718	0.0309077	0.0319602	0.0434802	0.0418132	0.0478314	0.0568413	0.0511724	0.0610825	0.0500297	0.0507569	0.0505622	0.0394679	0.0598933	0.0381441	0.0415755	0.0419957	0.0569732	0.0613956	0.0547935
	0	0	1244	304.983	305.991	304.983	-0.0453566	C6H12O10P2	6	12	0	10	2	0	304.983	1762	1244	0.0460511	0.0258502	0.0426532	0.0303062	0.0187792	0.0268594	0.0417257	0.0353511	0.023138	0.0400752	0.026032	0.0350805	0.0485395	0.0564502	0.0402086	0.0330627	0.0346993	0.0398082	0.0465669	0.0766046	0.0628926
	0	0	1246	305.058	306.065	305.058	0.461067	C7H19N2O7PS	7	19	2	7	1	1	305.058	1764	1246	0.0177491	0.0121822	0.0151622	0.0201019	0.0103686	0.0124023	0.0219575	0.0167209	0.0180482	0.0156352	0.0180514	0.0149618	0.0226341	0.0247892	0.0217442	0.0198681	0.0165694	0.0251792	0.0174986	0.0240283	0.0209668
	0	0	1251	305.101	306.108	305.101	0.240734	C20H18OS	20	18	0	1	0	1	305.101	1774	1251	0.058294	0.0805744	0.0131067	0.0131755	0.0136489	0	0.0123784	0.0145167	0	0.0145962	0.0109978	0	0.0132354	0.0154443	0.0104226	0	0	0.0109514	0	0	0
	Compactin diol lactone;ML-236A#Di-n-pentyl phthalate;Diamyl phthalate	0	1253	305.176	306.183	305.176	-0.113839	C18H26O4	18	26	0	4	0	0	305.176	1776	1253	0	0.0141664	0	0.0102127	0.0122447	0	0.0110287	0.0107563	0	0.018369	0.00929447	0	0	0	0.00941634	0.00948035	0.0112173	0	0	0.0124318	0
	0	0	1254	305.216	306.223	305.216	-0.0358828	C16H34O3S	16	34	0	3	0	1	305.216	1777	1254	0.0115129	0	0.0167151	0.011495	0.0177601	0.0131085	0.0137065	0.0172974	0.0206809	0.0148837	0.0151552	0.0220148	0.0173639	0.0136754	0.0163648	0.0252443	0.0198389	0.0321211	0.0255254	0.0177756	0
	(8Z,11Z,14Z)-Icosatrienoic acid;Dihomo-gamma-linolenic acid;(Z,Z,Z)-8,11,14-Eicosatrienoic acid;(Z,Z,Z)-8,11,14-Icosatrienoic acid;(Z,Z,Z)-8,11,14-Eicosatrienoate;(Z,Z,Z)-8,11,14-Icosatrienoate;8,11,14-Eicosatrienoate;8,11,14-Icosatrienoate#2,7,11-Cembratrien-4,6-diol#2alpha-Methyl-5alpha-androstane-3alpha,17beta-diol#2alpha-Methyl-5alpha-androstane-3beta,17beta-diol#17alpha-Methyl-5alpha-androst…	1	1257	305.249	306.256	305.249	-0.0485932	C20H34O2	20	34	0	2	0	0	305.249	1781	1257	0.385993	0.474476	0.302848	0.303359	0.284017	0.355214	0.336328	0.301337	0.270311	0.453482	0.343626	0.375523	0.540897	0.531707	0.492753	0.603988	0.560557	0.422041	0.381146	0.398658	0.512137
	dCMP;Deoxycytidylic acid;Deoxycytidine monophosphate;Deoxycytidylate;2'-Deoxycytidine 5'-monophosphate#R replaced by H in 5-Substituted dCMP#dCMP (see KEGG C00239); [5-(4-amino-2-oxo-pyrimidin-1-yl)-3-hydroxy-oxolan-2-yl]methoxyphosphonic acid [secondary alcohol]	0	1260	306.05	307.057	306.05	-0.222653	C9H14N3O7P	9	14	3	7	1	0	306.05	1789	1260	0.0153539	0.0168564	0.0147896	0	0.0173329	0.0130032	0	0.0147474	0.0161669	0.0189391	0.0159633	0	0.0244014	0.0227298	0.0213882	0.016007	0.0139651	0.012212	0	0.0136265	0
	0	0	1262	306.063	307.07	306.063	-0.314975	C15H17NO2S2	15	17	1	2	0	2	306.063	1791	1262	0.0103463	0	0.0130966	0.010496	0.0095228	0.0120838	0.0165571	0.0139552	0	0.0136271	0.0129122	0.0107697	0.012041	0.0114869	0.0104664	0.0117875	0	0.011119	0.0138846	0	0
	0	0	1263	306.065	307.073	306.065	-0.245366	C11H17NO7S	11	17	1	7	0	1	306.065	1792	1263	0.0205201	0.0198196	0.0184949	0.0210209	0.0211215	0.0213597	0.0281469	0.0234144	0.0208785	0.0300732	0.021802	0.0188154	0	0.0269718	0.0234302	0.0248345	0.020055	0	0	0	0
	Glutathione;5-L-Glutamyl-L-cysteinylglycine;N-(N-gamma-L-Glutamyl-L-cysteinyl)glycine;gamma-L-Glutamyl-L-cysteinyl-glycine;GSH;Reduced glutathione#R replaced by H in R-S-Glutathione#Glutathione (see KEGG C00051); (2S)-2-amino-4-[[(1R)-1-(carboxymethylcarbamoyl)-2-sulfanyl-ethyl]carbamoyl]butanoic acid [primary amine]	1	1270	306.076	307.084	306.077	-0.122247	C10H17N3O6S	10	17	3	6	0	1	306.076	1805	1270	35.3008	19.2572	39.5084	44.0948	51.5361	47.3768	56.3969	60.1788	40.9858	48.5164	48.9501	37.2086	40.9017	34.4383	40.9996	27.9337	25.4655	24.4419	32.6603	32.5716	34.9328
	0	0	1277	306.167	307.174	306.167	-0.0359281	C12H25N3O6	12	25	3	6	0	0	306.167	1821	1277	0.0123553	0	0.0109441	0.011533	0.0103381	0	0	0.0104455	0.012882	0	0	0	0.0114051	0.010755	0.0106305	0	0	0.0119571	0	0	0
	Betaxolol#Amprotropine#Dihydrocapsaicin#Capsaicin; 8-Methyl-N-vanillyl-6E-nonenamide [N-acyl amines [FA0802]]	0	1278	306.207	307.215	306.207	-0.0385131	C18H29NO3	18	29	1	3	0	0	306.207	1822	1278	0	0.0288159	0.0413791	0.0129351	0.0196478	0.0296516	0	0	0.0299402	0	0	0	0.00911442	0.00937796	0	0.00981569	0.0163409	0.0404799	0.0417307	0.0132854	0
	0	0	1281	307.052	308.06	307.052	0.140448	C10H17N2O5PS	10	17	2	5	1	1	307.052	1829	1281	0.0189665	0.0271673	0	0	0	0	0.0130519	0.0107042	0.0201532	0.0149139	0.0135843	0.00958442	0	0.00955791	0	0	0.0105759	0	0	0	0
	0	0	1282	307.058	308.065	307.058	0.246579	C14H16N2O2S2	14	16	2	2	0	2	307.058	1830	1282	0.011294	0	0	0.00969512	0.0214643	0.0127222	0.0163793	0.0144835	0.0172797	0.0144298	0.0153659	0.0092298	0.0119346	0.0135328	0.0168689	0	0.0122394	0	0	0	0.0206011
	0	0	1283	307.067	308.074	307.067	0.0588894	C11H16O10	11	16	0	10	0	0	307.067	1831	1283	0.0273019	0.0137119	0.0144899	0.0281027	0.0278714	0.0310758	0.0302106	0.0219231	0.0152961	0.0198613	0.019117	0.0300395	0.029892	0.0365702	0.0320462	0.0277461	0.0175969	0.0265567	0.0285374	0.0238852	0.0231566
	0	0	1285	307.07	308.077	307.07	0.435233	C10H17N2O7P	10	17	2	7	1	0	307.07	1833	1285	0	0	0	0	0	0	0.0124971	0.0139074	0	0	0.0141964	0	0.0115931	0.0111872	0.0101319	0.0108332	0	0	0	0.012322	0
	0	0	1286	307.08	308.087	307.08	0.162147	C19H16O2S	19	16	0	2	0	1	307.08	1837	1286	3.54938	2.01593	3.99025	4.14703	4.96632	4.57315	5.40773	5.91301	4.17924	4.82718	4.76547	3.7142	3.98959	3.45072	3.99973	2.75039	2.6449	2.49452	3.18923	3.27769	3.56447
	0	0	1288	307.115	308.122	307.115	-0.0234701	C11H20N2O8	11	20	2	8	0	0	307.115	1842	1288	0.155385	0.0952038	0.151311	0.151777	0.167329	0.162237	0.195358	0.186666	0.170246	0.164117	0.161884	0.179494	0.179191	0.171862	0.173771	0.154471	0.136287	0.15182	0.168	0.170069	0.19628
	Fructoselysine	0	1289	307.151	308.158	307.151	-0.103822	C12H24N2O7	12	24	2	7	0	0	307.151	1843	1289	0.0173203	0	0.0165422	0.0252709	0.0202432	0.0210687	0.0205874	0.0140861	0.0130591	0.0175218	0.0201141	0.0109585	0.0171933	0.0167994	0.0160327	0.0139168	0.0191807	0.0147947	0.0138292	0.0148101	0
	Inulicin#Cinnamodial	0	1290	307.155	308.162	307.155	-0.103821	C17H24O5	17	24	0	5	0	0	307.155	1844	1290	0.0168428	0.020867	0.0150486	0.012098	0.0174344	0.0121927	0.0102717	0	0.0172883	0.0153547	0	0.0166528	0.0147484	0.0110695	0.0137718	0.0176061	0.0129804	0.018584	0.0234922	0.0184295	0
	5-O-Methylembelin	0	1291	307.191	308.199	307.191	-0.0331064	C18H28O4	18	28	0	4	0	0	307.191	1845	1291	0.0181453	0.0214502	0.0127104	0.0165355	0.0205074	0.0154329	0.0231546	0.0232479	0.0124603	0.0208169	0.0190598	0.0225306	0.0225667	0.0183329	0.0204904	0.0247208	0.0199862	0.025508	0.0297863	0.0218109	0.0228307
	methyl 9,10-epoxy-12,15-octadecadienoate [Epoxy fatty acids [FA0107]]#methyl 12,13-epoxy-9,15-octadecadienoate [Epoxy fatty acids [FA0107]]#methyl 15,16-epoxy-9,12-octadecadienoate [Epoxy fatty acids [FA0107]]	0	1292	307.228	308.235	307.228	-0.0269702	C19H32O3	19	32	0	3	0	0	307.228	1846	1292	0	0	0	0.00885089	0.0113952	0	0.0106299	0	0	0	0.011029	0.0116972	0.0129005	0	0	0.0164325	0.0131624	0	0.0153	0.013541	0
	Sclareol#Icosadienoic acid;Eicosadienoic acid;11,14-Icosadienoic acid;(11Z,14Z)-Icosa-11,14-dienoic acid;11,14-Eicosadienoic acid;(11Z,14Z)-Eicosa-11,14-dienoic acid#Eicosadienoic acid; (11E,14E)-icosa-11,14-dienoic acid [carboxylic acid]#11,14-eicosadienoic acid [Unsaturated fatty acids [FA0103]]#11Z,15Z-eicosadienoic acid [Unsaturated fatty acids [FA0103]]#5,11-Eicosadienoic acid [Unsaturated f…	1	1294	307.264	308.272	307.264	-0.0489546	C20H36O2	20	36	0	2	0	0	307.264	1848	1294	0.338764	0.48469	0.226027	0.323343	0.227629	0.303542	0.317971	0.261162	0.184418	0.266822	0.302909	0.241911	0.477848	0.432065	0.422662	0.529431	0.367319	0.299042	0.354817	0.242657	0.291157
	0	0	1296	307.988	308.995	307.988	0.34054	C4H13N3O7P2S	4	13	3	7	2	1	307.988	1850	1296	0	0	0	0	0.00884631	0	0.0111826	0.0122186	0	0.010381	0	0	0	0.0104081	0.0106229	0	0	0.0104758	0	0	0
	0	0	1297	308.032	309.04	308.032	0.330592	C5H16N3O8PS	5	16	3	8	1	1	308.032	1851	1297	0.0595305	0.0524665	0.0542958	0.0716594	0.0685654	0.0713399	0.0836981	0.065204	0.072457	0.0777834	0.0931191	0.0626313	0.0980792	0.0903671	0.0686898	0.0515177	0.0513444	0.044511	0.0565916	0.0690934	0.0461305
	0	0	1298	308.036	309.044	308.036	0.140626	C10H16NO6PS	10	16	1	6	1	1	308.036	1852	1298	0.0213835	0.0197393	0.018728	0.0139672	0.0180922	0	0.0148642	0.0169499	0.0180099	0.0243334	0.0182317	0.0137865	0.022475	0.015142	0.0107869	0.00924263	0.0141464	0.0119262	0.0147646	0.0167239	0
	N-Acetylneuraminate;N-Acetylneuraminic acid;5-Acetamido-3,5-dideoxy-D-glycero-D-galacto-2-nonulosonic acid;Neu5Ac#O-Acetylneuraminic acid;O-Acetylated sialic acid#N-Acetylneuraminic acid (see KEGG C00270); 5-acetylamino-2,4-dihydroxy-6-(1,2,3-trihydroxypropyl)oxane-2-carboxylic acid [hemiacetal]#N-Acetyl-a-neuraminic acid; N-acetyl-a-Neuraminic acid [hemiacetal]	0	1308	308.099	309.106	308.099	-0.0347551	C11H19NO9	11	19	1	9	0	0	308.099	1865	1308	0.277266	0.233846	0.284703	0.440278	0.298609	0.371518	0.355961	0.363966	0.268223	0.259905	0.241828	0.339855	0.480461	0.496419	0.50227	0.386988	0.306423	0.372092	0.461657	0.44624	0.435977
	0	0	1310	308.103	309.111	308.103	0.107698	C9H19N5O5S	9	19	5	5	0	1	308.103	1867	1310	0.0159269	0	0.0187455	0.0181706	0.0161625	0.0304258	0.0255406	0.0125915	0.023599	0.016743	0.0160049	0.0210892	0.0401877	0.03847	0.0121213	0.0260296	0.0132766	0.0163369	0.0158403	0	0.0189266
	0	0	1312	308.296	309.303	308.296	0.00399292	C20H39NO	20	39	1	1	0	0	308.296	1870	1312	0.100754	0.0354653	0.0106423	0.0486811	0.0212934	0.0216905	0.0202646	0.0204511	0	0.0107844	0.015666	0.0291599	0.0115537	0.0130655	0.0491812	0.0113022	0	0.0222158	0	0.0220129	0.0528142
	D-Ribose 5-diphosphate#D-Ribose 1,5-bisphosphate;Ribose 1,5-bisphosphate#D-Ribulose 1,5-bisphosphate#Ribose 1,5-bisphosphate (see KEGG C01151); [(3R,4S,5R)-3,4-dihydroxy-5-(phosphonooxymethyl)oxolan-2-yl] dihydrogen phosphate [secondary alcohol]	0	1315	308.978	309.985	308.978	-0.116652	C5H12O11P2	5	12	0	11	2	0	308.978	1874	1315	0	0	0	0.0115858	0	0.0111416	0	0.0153301	0	0.0175552	0.0121227	0.0151884	0.0139276	0.0118554	0.0113913	0.0114847	0.0127484	0	0	0	0
	0	0	1317	309.016	310.024	309.016	0.332371	C5H15N2O9PS	5	15	2	9	1	1	309.016	1876	1317	0.0900828	0.0535247	0.113221	0.181527	0.169559	0.170089	0.217164	0.163023	0.115874	0.135386	0.164288	0.1157	0.208715	0.184887	0.176079	0.138177	0.0911071	0.0881968	0.136339	0.132042	0.112381
	0	0	1318	309.032	310.039	309.032	0.145959	C9H15N2O6PS	9	15	2	6	1	1	309.032	1877	1318	0.0480319	0.0235883	0.0278891	0.0212412	0.041212	0.0271233	0.0251508	0.0430002	0.0502365	0.0464748	0.033305	0.0229845	0.0252939	0.0196216	0.0206543	0.0177286	0.0276808	0.01686	0.0159458	0.027672	0.0254689
	0	0	1321	309.082	310.089	309.082	0.249636	C16H14N4OS	16	14	4	1	0	1	309.082	1881	1321	0.0156155	0.0178123	0	0.00979654	0.0122508	0	0	0.00973652	0.0152637	0.0118657	0	0	0	0	0	0.0106676	0.0110181	0	0	0	0
	trans-Cinnamoyl beta-D-glucoside;1-O-trans-Cinnamoyl-beta-D-glucopyranose#Mellitoxin#Picrotin	0	1322	309.098	310.105	309.098	-0.0358107	C15H18O7	15	18	0	7	0	0	309.098	1883	1322	0.0121408	0.0167598	0	0.00985232	0.00974302	0	0	0.0149045	0	0.0142685	0	0	0.0106338	0.012558	0	0	0	0.012791	0.018312	0.0150188	0
	Gamma-Glutamyltyrosine; (2S)-2-amino-5-[[(2S)-1-hydroxy-3-(4-hydroxyphenyl)-1-oxopropan-2-yl] amino]-5-oxopentanoic acid [phenol or hydroxyhetarene]	0	1324	309.109	310.116	309.109	-0.234276	C14H18N2O6	14	18	2	6	0	0	309.109	1886	1324	0.0110772	0	0	0.00879176	0.00940437	0.0109061	0	0	0	0.0136505	0	0	0	0	0.0139543	0	0.0104599	0	0	0	0.0208523
	0	0	1325	309.113	310.12	309.113	-0.0736366	C11H22N2O6S	11	22	2	6	0	1	309.113	1887	1325	0	0.0181498	0.0109242	0.010683	0.0100143	0.0131892	0.010414	0.0141092	0.0147897	0.0201986	0.0184223	0.0158548	0.0212082	0.0120097	0.0187581	0.00948964	0	0	0.0164043	0.018456	0
	0	0	1326	309.153	310.16	309.153	-0.0110107	C17H26O3S	17	26	0	3	0	1	309.153	1888	1326	0.107355	0.165166	0.119536	0.104396	0.0806434	0.100449	0.0244777	0.0171872	0.0418865	0.0431381	0.151805	0.0347248	0.108067	0.0209415	0.0870622	0.0500999	0.0153655	0.0449642	0.122162	0.157884	0.134514
	Botrydial#methyl 8-[2-(2-formyl-vinyl)-3-hydroxy-5-oxo-cyclopentyl]-octanoate [Hydroxy fatty acids [FA0105]]#Botrydial [C15 isoprenoids (sesquiterpenes) [PR0103]]	0	1327	309.171	310.178	309.171	0.00121292	C17H26O5	17	26	0	5	0	0	309.171	1889	1327	0.0257511	0.0176218	0.0201285	0.0198868	0.0235898	0.0171984	0.0191507	0.0229736	0.0247869	0.0249235	0.0242065	0.0223155	0.0231788	0.0199958	0.0311017	0.0685778	0.036041	0.0681752	0.0872788	0.0213074	0.0222358
	0	0	1328	309.174	310.181	309.174	-0.0283012	C14H30O5S	14	30	0	5	0	1	309.174	1890	1328	0.102145	0.109349	0.0701878	0.0906154	0.261986	0.0564688	0.0738878	0.10397	0.0937015	0.0646059	0.0781906	0.0793108	0.0717774	0.0669533	0.097638	0.120418	0.0807086	0.150952	0.395298	0.152318	0.109579
	13(S)-HPOT;(9Z,11E,14Z)-(13S)-13-Hydroperoxyoctadeca-9,11,14-trienoic acid;(9Z,11E,14Z)-(13S)-Hydroperoxyoctadeca-(9,11,14)-trienoate;13(S)-HpOTrE#(9Z,12Z,15Z)-(7S,8S)-Dihydroxyoctadeca-9,12,15-trienoic acid;(9Z,12Z,15Z)-(7S,8S)-Dihydroxyoctadeca-9,12,15-trienoate#Dihydroalbocycline#9(S)-HPOT;(10E,12Z,15Z)-(9S)-9-Hydroperoxyoctadeca-10,12,15-trienoic acid;9(S)-HpOTrE#2(R)-HPOT;(2R)-(9Z,12Z,15Z)-2…	0	1329	309.207	310.214	309.207	-0.0520137	C18H30O4	18	30	0	4	0	0	309.207	1891	1329	0.0588924	0.0614392	0.0719225	0.0683948	0.0864485	0.0586563	0.035742	0.0528574	0.0561836	0.0547564	0.049667	0.0738217	0.0587582	0.0426451	0.0718912	0.0921331	0.0658919	0.0754266	0.0906644	0.0706871	0.0619254
	14'-apo-beta-Carotenal#Desogestrel#14'-apo-beta-carotenal (see KEGG C06734); 14'-apo-beta-caroten-14'-al [C40 isoprenoids (tetraterpenes) [PR0107]]#(11Z)-8,18-ethanoretinal [Retinoids [PR0109]]#Desogestrel (see KEGG C07629); 13-ethyl-11-methylene-18,19-dinorpregn-4-en-20-yn-17alpha-ol [C21 steroids (gluco/mineralocorticoids, progestogins) and derivatives [ST0203]]	0	1330	309.222	310.23	309.222	-0.0149569	C22H30O	22	30	0	1	0	0	309.222	1892	1330	0.0746815	0.0779276	0.0797217	0.096257	0.0716008	0.0648357	0.0663763	0.072759	0.0560422	0.05475	0.094322	0.0689739	0.0905146	0.0727603	0.0598327	0.0823146	0.0809262	0.0688371	0.0596531	0.077694	0.0781893
	0	0	1331	309.241	310.248	309.241	0.870816	C15H30N6O	15	30	6	1	0	0	309.241	1893	1331	0.252583	0.343633	0.0520987	0.125669	0.0854489	0.0520942	0.0779599	0.0847075	0.0632032	0.106703	0.103691	0.0437914	0.174167	0.0996829	0.150002	0.0645902	0.0398541	0.0743143	0.0962757	0.121127	0.201437
	Methoprene;(E,E)-1-Methylethyl 11-methoxy-3,7,11-trimethyl-2,4-dodecadienoate	0	1332	309.243	310.251	309.244	-0.146014	C19H34O3	19	34	0	3	0	0	309.243	1894	1332	0.012076	0	0.0182795	0.011656	0.0251378	0.0147412	0.017997	0.0143788	0	0.0163197	0.0144837	0.0158396	0.011429	0.0131317	0.0161145	0.0202967	0.0166469	0.0159594	0	0.0212455	0.0279428
	Prostanoic acid#Icosenoic acid;Eicosenoic acid;11-Icosenoic acid;11-Eicosenoic acid;(11Z)-Icosenoic acid;(11Z)-Eicosenoic acid;(Z)-Icosa-11-enoic acid#Eicosenoic acid; Eicosenoic acid [carboxylic acid]#17Z-octadecenoic acid [Unsaturated fatty acids [FA0103]]#cis-gadoleic acid; 9Z-eicosenoic acid [Unsaturated fatty acids [FA0103]]#cis-gondoic acid (see KEGG C16526); 11Z-eicosenoic acid [Unsaturate…	1	1333	309.28	310.287	309.28	-0.0304481	C20H38O2	20	38	0	2	0	0	309.28	1895	1333	0.5759	0.547361	0.322341	0.799735	0.294294	0.691097	0.549545	0.41542	0.227306	0.395814	0.488587	0.348887	1.09552	0.690989	0.889223	1.25492	0.637015	0.572088	0.704738	0.354144	0.402831
	0	0	1337	309.995	311.002	309.994	0.567062	C12H10NO5PS	12	10	1	5	1	1	309.995	1901	1337	0.0110193	0	0	0.0130957	0.0150598	0	0.0097522	0.0135038	0.0156111	0.0211688	0.0113481	0.0135591	0.0167164	0.0106052	0	0	0	0	0	0.0125077	0
	0	0	1338	310.008	311.015	310.008	-0.306711	C7H10N3O9P	7	10	3	9	1	0	310.008	1902	1338	0.0467119	0.0305765	0.0511566	0.0695224	0.0469905	0.0288382	0.0945909	0.0727357	0.0426704	0.0576499	0.0657215	0.0492636	0.0682857	0.0567741	0.0772239	0.0619487	0.0828718	0.0773433	0.0802859	0.0820032	0.0616647
	0	0	1339	310.016	311.023	310.016	0.0964758	C9H14NO7PS	9	14	1	7	1	1	310.016	1903	1339	0.0171841	0.0147373	0.0115887	0	0	0	0	0.0123046	0	0.0133557	0.0139251	0.0119571	0	0	0.0107412	0	0	0.0120416	0	0.0129654	0
	0	0	1341	310.045	311.052	310.045	0.341751	C8H14N3O8P	8	14	3	8	1	0	310.045	1905	1341	0.0487491	0.0482898	0.0613913	0.0529044	0.0558799	0.0538326	0.0530371	0.0504608	0.0538153	0.0403196	0.0659277	0.05759	0.0673067	0.0642778	0.0371944	0.0603723	0.0378645	0.0483736	0.0376875	0.0446663	0.0334846
	0	0	1342	310.048	311.055	310.048	0.35202	C16H13N3S2	16	13	3	0	0	2	310.048	1906	1342	0	0	0.0135281	0	0	0.0149878	0.0126498	0	0.0151704	0	0.00973481	0	0	0.0126697	0	0	0	0	0	0	0
	0	0	1343	310.05	311.058	310.05	-0.109327	C12H13N3O5S	12	13	3	5	0	1	310.05	1907	1343	0.0103682	0.012493	0	0.010114	0.0149549	0.011488	0	0.0101692	0.0146974	0.013672	0.012686	0	0.00945889	0.0104215	0.0163095	0	0.0137704	0	0	0.0151893	0
	0	0	1344	310.066	311.073	310.066	0.213445	C16H13N3O2S	16	13	3	2	0	1	310.066	1908	1344	0	0	0	0	0	0	0	0	0	0.0113565	0	0	0.01924	0.0119345	0	0	0	0	0	0	0
	0	0	1345	310.071	311.079	310.071	0.162866	C9H17N3O7S	9	17	3	7	0	1	310.071	1909	1345	0	0	0	0.0109858	0	0	0	0	0	0.0100527	0.00941825	0	0	0	0	0	0	0	0	0	0
	0	0	1348	310.087	311.094	310.087	-0.0525208	C13H17N3O4S	13	17	3	4	0	1	310.087	1912	1348	0.0128947	0	0.0158891	0.022963	0.0171304	0.018556	0	0	0	0	0	0.0110721	0.0195785	0.0161137	0	0	0	0.012392	0	0	0
	0	0	1349	310.102	311.109	310.102	0.289153	C17H17N3OS	17	17	3	1	0	1	310.102	1913	1349	0.0313838	0.0841931	0.0217471	0.0161926	0.0222113	0.0202086	0.030139	0.0334463	0.0312473	0.0448895	0.0444457	0.0313221	0.0290287	0.0287518	0.0395658	0.0192783	0.0307553	0.0248424	0.0453002	0.0322346	0.047515
	0	0	1350	310.114	311.122	310.114	-0.0666432	C11H21NO9	11	21	1	9	0	0	310.114	1914	1350	0.0124723	0	0	0.0150582	0	0.0155673	0.0124919	0.01465	0.0130934	0	0.0116378	0	0	0.0145505	0.0115273	0	0	0.0104033	0	0.0122513	0
	0	0	1351	310.126	311.133	310.126	-0.0574541	C10H21N3O8	10	21	3	8	0	0	310.126	1915	1351	0.0164246	0.0128965	0.0159048	0.0230355	0.0208935	0	0.026007	0.0169092	0	0.0196782	0.0283266	0.0167788	0.0160216	0.0234163	0.0494982	0.0182292	0.0176582	0.0177425	0.0166526	0.0165789	0.0202062
	0	0	1352	310.151	311.158	310.151	-0.013703	C12H25NO8	12	25	1	8	0	0	310.151	1916	1352	0.0674973	0.0826089	0.05183	0.0677834	0.0587656	0.0453158	0.0586394	0.0424766	0.0511541	0.0427661	0.0593106	0.0605507	0.0752127	0.0704368	0.0557726	0.0445202	0.0677564	0.0740207	0.0279102	0.0597571	0.0670785
	0	0	1353	310.156	311.163	310.156	0.796621	C18H21N3O2	18	21	3	2	0	0	310.156	1917	1353	0.0260642	0.0285011	0.0230378	0.0196155	0.01295	0.014607	0	0.0101334	0	0	0.0320171	0	0.0246891	0	0.0148239	0.0121666	0	0	0.0150909	0.0296838	0.0283412
	0	0	1354	310.177	311.185	310.177	0.703849	C15H25N3O4	15	25	3	4	0	0	310.177	1918	1354	0.0138383	0.0222593	0	0.0111045	0.0436509	0.0125529	0	0.0268679	0.0134034	0.0160541	0.0148193	0.0167049	0.0130993	0.0107359	0.0153907	0.0201188	0.0118608	0.0271059	0.0594313	0.0214056	0.0192033
	0	0	1363	311.015	312.022	311.015	0.641677	C13H13O5PS	13	13	0	5	1	1	311.015	1932	1363	0	0	0.0130825	0.0135435	0.0101087	0.0112257	0.0155733	0.0190074	0.0155304	0.0157075	0	0.0149858	0.0136724	0	0.0134779	0.00892536	0.0107939	0	0	0	0
	0	0	1364	311.05	312.057	311.05	0.362907	C16H12N2O3S	16	12	2	3	0	1	311.05	1933	1364	0.0111773	0	0.0106159	0.0142627	0.0139158	0.011993	0.0101009	0	0.0174101	0.0118735	0.0131763	0	0.010729	0.017561	0.0164651	0.00995423	0	0	0	0	0
	0	0	1365	311.068	312.075	311.068	0.236112	C17H16N2S2	17	16	2	0	0	2	311.068	1934	1365	0.0239325	0.040187	0.0236364	0.0238568	0.0248344	0.0162995	0.0265214	0.0212933	0.0218639	0.0271224	0.0247415	0.0240462	0.0292425	0.0289485	0.0172954	0.0133203	0.024022	0.0173874	0.0185888	0.024307	0.0348175
	0	0	1366	311.097	312.104	311.097	0.343944	C16H16N4OS	16	16	4	1	0	1	311.097	1935	1366	0.0111807	0.0133129	0	0.00976128	0.00949824	0	0	0.0109559	0	0.01158	0.0104343	0.0101428	0	0	0	0	0	0	0	0	0
	0	0	1368	311.104	312.111	311.104	-0.113258	C17H16N2O4	17	16	2	4	0	0	311.104	1937	1368	0.0138273	0	0	0.0168718	0.0116368	0.0111558	0.0134395	0.00964394	0	0.0134308	0	0.015137	0.012364	0.0146231	0	0.0112063	0.011083	0	0.0136744	0.0146167	0
	0	0	1369	311.11	312.117	311.11	-0.138826	C10H20N2O9	10	20	2	9	0	0	311.11	1938	1369	0.0131811	0.0117873	0.0140472	0.0111215	0.0154283	0.0148282	0	0	0	0	0.0094072	0.0157107	0.00957163	0.0115469	0.0102246	0	0.0133921	0	0	0	0
	4-Hydroxycinnamyl alcohol 4-D-glucoside;p-Coumaryl alcohol 4-O-glucoside#Nivalenol#Deoxyanisatin#Nivalenol (see KEGG C06080) [ketone]	0	1370	311.114	312.121	311.114	-0.274016	C15H20O7	15	20	0	7	0	0	311.114	1939	1370	0	0	0	0.00981427	0.00908079	0	0	0.0117653	0	0.011296	0	0	0	0	0	0	0	0	0	0	0
	0	0	1371	311.122	312.129	311.122	0.496712	C10H24N4O3S2	10	24	4	3	0	2	311.122	1940	1371	0	0	0	0.00966099	0	0	0	0	0	0.0113267	0	0	0	0.0124188	0	0	0	0	0	0	0
	0	0	1375	311.161	312.169	311.161	0.258708	C15H24N2O5	15	24	2	5	0	0	311.161	1944	1375	0	0	0	0	0	0	0	0	0	0	0.0183001	0	0	0	0	0	0	0.0124965	0.0163866	0.0174516	0.0225661
	0	0	1376	311.163	312.17	311.163	0.30745	C13H29O6P	13	29	0	6	1	0	311.163	1945	1376	0.0851458	0.116937	0.0842913	0.0927821	0.0744672	0.0751899	0.022456	0	0.0187806	0.025693	0.126117	0.0230503	0.0957654	0.0130238	0.0752292	0.046829	0.0123541	0.0332118	0.0873406	0.106622	0.0866274
	Jatrophone#Broussonin C#Centrolobine	0	1377	311.166	312.173	311.165	0.782713	C20H24O3	20	24	0	3	0	0	311.166	1947	1377	0.0961394	0.13721	0.122343	0.094566	0.0785455	0.0881502	0.0240557	0.0138664	0.0289419	0.0294205	0.147399	0.0300475	0.100649	0.0144441	0.0758909	0.045722	0.0183946	0.0395268	0.105166	0.134302	0.107598
	0	0	1378	311.169	312.176	311.169	-0.0729765	C17H28O3S	17	28	0	3	0	1	311.169	1949	1378	11.4248	18.8554	15.1446	10.9672	9.51985	11.3042	2.71753	1.37751	3.38028	4.08363	19.0841	3.46079	11.9204	1.99917	9.05529	5.60336	1.99156	4.28282	12.8848	17.1486	14.0845
	0	0	1380	311.176	312.183	311.176	-0.0271454	C11H28N4O4S	11	28	4	4	0	1	311.176	1956	1380	0.0756616	0.182274	0.0151332	0.0211533	0.0153205	0.0213564	0.0354369	0.0318956	0	0.021604	0.023754	0.0138821	0.0501678	0.0694835	0.0366273	0.0566302	0.041177	0.0174369	0.0389158	0.0238394	0.0365844
	0	0	1382	311.186	312.194	311.186	-0.0471614	C17H28O5	17	28	0	5	0	0	311.186	1958	1382	0.0142015	0	0	0.0167381	0.0218412	0.0130102	0	0.0144677	0.0136533	0	0.0137311	0.0143786	0.0134189	0	0.0100655	0.0140291	0.0133006	0.016527	0	0.0155446	0
	(9Z,11E)-(13S)-13-Hydroperoxyoctadeca-9,11-dienoic acid;(9Z,11E)-(13S)-13-Hydroperoxyoctadeca-9,11-dienoate;13(S)-HPODE;13S-Hydroperoxy-9Z,11E-octadecadienoic acid#(9Z,12Z)-(11S)-11-Hydroperoxyoctadeca-9,12-dienoic acid;(9Z,12Z)-(11S)-11-Hydroperoxyoctadeca-9,12-dienoate#(7S,8S)-DiHODE;(9Z,12Z)-(7S,8S)-Dihydroxyoctadeca-9,12-dienoic acid;(9Z,12Z)-(7S,8S)-Dihydroxyoctadeca-9,12-dienoate#9(S)-HPODE…	0	1383	311.223	312.23	311.223	-0.0650659	C18H32O4	18	32	0	4	0	0	311.223	1959	1383	0.146927	0.138296	0.13994	0.161529	0.244859	0.13075	0.10103	0.117539	0.123831	0.139935	0.1386	0.167093	0.161503	0.104224	0.1728	0.222247	0.176097	0.144705	0.186154	0.174786	0.166713
	0	0	1384	311.238	312.245	311.238	-0.0514751	C22H32O	22	32	0	1	0	0	311.238	1960	1384	0.022527	0.0260168	0.0256386	0.0324421	0.0236646	0.0251264	0.020199	0.0184569	0.0198475	0.0174346	0.0263175	0.0200252	0.0305424	0.0176839	0.0170109	0.0241868	0.025555	0.022754	0.0207823	0.0244856	0.0256024
	10-oxo-nonadecanoic acid [Oxo fatty acids [FA0106]]#18-oxo-nonadecanoic acid [Oxo fatty acids [FA0106]]#2-oxo-nonadecanoic acid [Oxo fatty acids [FA0106]]#3-oxo-nonadecanoic acid [Oxo fatty acids [FA0106]]	0	1385	311.259	312.266	311.259	-0.0242306	C19H36O3	19	36	0	3	0	0	311.259	1961	1385	0.0247445	0.0198667	0.0163512	0.023138	0.037507	0.0235748	0.0179923	0.0211059	0.0179991	0.0203714	0.0187549	0.0144219	0.0205483	0.0169895	0.0149491	0.0236797	0.0239375	0.0149924	0.0286054	0.0250861	0.0270156
	0	0	1386	311.27	312.278	311.27	-0.0916309	C18H36N2O2	18	36	2	2	0	0	311.27	1962	1386	0.0332369	0.0313345	0.124342	0.0557776	0.0257436	0.03188	0.0140532	0.0434185	0.199898	0.0197099	0.0139919	0.0251074	0.0575541	0.0264633	0.0419889	0.0191849	0.0203625	0.0218389	0.0144978	0.0246431	0
	Phytanate;Phytanic acid#Icosanoic acid;Eicosanoic acid;Arachidic acid#3D,7D,11D-Phytanic acid; (3R,7R,11R)-3,7,11,15-tetramethylhexadecanoic acid [carboxylic acid]#3L,7D,11D-Phytanic acid; (3S,7R,11R)-3,7,11,15-tetramethyl-Hexadecanoic acid [carboxylic acid]#Phytanic acid (see KEGG C01607); 3,7,11,15-tetramethylhexadecanoic acid [carboxylic acid]#Arachidic acid (see KEGG C06425); Eicosanoic acid …	1	1389	311.296	312.303	311.296	-0.049657	C20H40O2	20	40	0	2	0	0	311.296	1965	1389	1.02035	0.552294	0.728509	1.25677	0.722531	0.676994	0.556833	0.483458	0.488764	0.516183	0.683089	0.624461	1.15239	0.520558	1.19079	0.901037	0.516419	0.886698	0.780757	0.633299	0.807637
	0	0	1391	311.917	312.924	311.917	0.561582	C3H9NO8P2S2	3	9	1	8	2	2	311.917	1970	1391	0.020869	0.0253323	0.0130653	0.010245	0.0117718	0	0.0137797	0.0175409	0.0137029	0.0171844	0.012533	0.0100811	0.0135128	0.0168745	0.0108607	0	0.0130133	0	0.019662	0	0
	0	0	1393	312.031	313.039	312.031	0.214722	C9H16NO7PS	9	16	1	7	1	1	312.031	1972	1393	0	0.0122255	0	0	0	0	0.0125865	0	0.0124743	0.0151837	0.0125303	0.0141582	0	0.0148417	0	0	0	0	0	0	0
	0	0	1394	312.07	313.077	312.07	0.391502	C17H15NO3S	17	15	1	3	0	1	312.07	1973	1394	0.0112382	0.0111877	0	0	0	0	0.0105412	0.0102081	0	0	0	0.0128075	0	0.0137357	0	0	0	0	0	0.0170256	0
	0	0	1396	312.085	313.093	312.085	-0.104673	C10H20NO8P	10	20	1	8	1	0	312.085	1975	1396	0	0	0.0125556	0.0154743	0.0108547	0	0	0.0144665	0	0	0.00960503	0.0120196	0	0.00981262	0.0104842	0.0151408	0.0129152	0.0126534	0	0.0195124	0
	0	0	1397	312.094	313.101	312.094	-0.0363128	C10H19NO10	10	19	1	10	0	0	312.094	1976	1397	0.0724981	0.0207925	0.0914955	0.0702844	0.106152	0.119405	0.0921173	0.0952721	0.0715688	0.0777412	0.0691566	0.0710148	0.0702972	0.109781	0.0877556	0.0685255	0.0823464	0.065042	0.0624667	0.0724265	0.0981877
	0	0	1398	312.097	313.104	312.097	0.17062	C9H20N3O7P	9	20	3	7	1	0	312.097	1977	1398	0	0.0192816	0	0	0.00906838	0	0	0	0	0.0107028	0.0113564	0.0100121	0	0	0	0	0	0	0	0	0
	0	0	1402	312.166	313.174	312.166	-0.516817	C12H27NO8	12	27	1	8	0	0	312.166	1981	1402	0.013693	0.0180422	0.015111	0.0225153	0.0116586	0.0146328	0	0	0	0	0.030089	0	0.0240741	0	0.019225	0.00876385	0	0	0.0201583	0.0218669	0.0186413
	0	0	1403	312.168	313.175	312.168	0.915835	C13H23N5O4	13	23	5	4	0	0	312.168	1982	1403	0.0814347	0.136068	0.113366	0.0813335	0.0722538	0.0853092	0.0179755	0.0109144	0.0254762	0.0269474	0.136154	0.0297163	0.088696	0.0153918	0.0659671	0.0432606	0.0100251	0.038818	0.0974623	0.127579	0.108943
	0	0	1406	312.237	313.244	312.237	-0.0512432	C18H35NOS	18	35	1	1	0	1	312.237	1989	1406	0.0112136	0	0.011895	0.0123152	0	0.0167691	0.0139654	0.0152653	0	0.0138013	0.0112552	0.0130052	0.0153101	0.0192538	0.0135666	0.013737	0.0146504	0	0	0.0166285	0.0197075
	(+)-Prosopinine#Palmitoylglycine; 2-(octadecanoylamino)acetic acid [carboxylic acid]#N-palmitoyl glycine; N-hexadecanoyl-glycine [N-acyl amines [FA0802]]	0	1407	312.254	313.262	312.254	-0.0939394	C18H35NO3	18	35	1	3	0	0	312.254	1990	1407	0	0	0	0	0.00882442	0.0139221	0	0	0	0.0102143	0	0	0	0.0118287	0	0.010897	0	0	0	0	0
	5'-Phosphoribosyl-N-formylglycinamide;N-Formyl-GAR;N-Formylglycinamide ribonucleotide;N2-Formyl-N1-(5-phospho-D-ribosyl)glycinamide#5'-Phosphoribosyl-N-formylglycinamide; [5-(2-formylaminoacetyl)amino-3,4-dihydroxy-oxolan-2-yl]methoxyphosphonic acid [hemiaminal]	0	1412	313.044	314.052	313.044	0.0604611	C8H15N2O9P	8	15	2	9	1	0	313.044	2000	1412	0.0342364	0.0936607	0.0330458	0.0154343	0.0243268	0.0173471	0.0235638	0.0504236	0.0323855	0.0442766	0.029873	0.0140152	0.0229428	0.0305108	0.0187124	0.0259987	0.0209068	0.0157954	0	0	0
	0	0	1415	313.113	314.12	313.113	0.300211	C16H18N4OS	16	18	4	1	0	1	313.113	2003	1415	0.0623886	0.147277	0.0470274	0.0302825	0.035494	0.0317516	0.0381856	0.0460088	0.0621896	0.0643439	0.0550881	0.0286079	0.042085	0.0514382	0.0428388	0.0288012	0.0379054	0.0208081	0.0286245	0.0337176	0.0269921
	0	1	1416	313.119	314.127	313.119	-0.0516321	C17H18N2O4	17	18	2	4	0	0	313.119	2004	1416	0.281126	0.240193	0.259733	0.495767	0.310342	0.476307	0.435843	0.23828	0.292354	0.386735	0.277569	0.34623	0.352722	0.414781	0.335276	0.314385	0.280444	0.339381	0.294905	0.257549	0.378365
	0	0	1417	313.128	314.136	313.128	-0.0436467	C9H23N4O6P	9	23	4	6	1	0	313.128	2005	1417	0.0114162	0	0.0121674	0.0179235	0	0.0113611	0.0130222	0	0	0.012222	0.0148963	0.0208151	0.00964869	0.0153465	0.0261419	0.013788	0	0	0	0.0161548	0
	0	0	1418	313.153	314.161	313.153	-0.0254125	C11H27N2O6P	11	27	2	6	1	0	313.153	2006	1418	0.0202976	0.0225952	0.0197584	0.0278242	0.0234466	0.0207908	0.0237221	0.0205746	0.0147309	0.0248971	0.0181929	0.0302116	0.0289812	0.020748	0.0180539	0.0218431	0.0222698	0.0252047	0.014468	0.0252324	0.0216718
	WIN VI;WIN 52035;5-(5-(4-(4,5-Dihydro-2-oxazoly)phenoxy)pentyl)-3-methylisoxazole	0	1419	313.156	314.163	313.156	0.0447062	C18H22N2O3	18	22	2	3	0	0	313.156	2007	1419	0	0.0136121	0	0.0181911	0	0.0148781	0.0118446	0	0	0.0129191	0.0101667	0	0.0123505	0.00996076	0.0105955	0.00919177	0	0.0160632	0	0	0
	Jatrophatrione#Taxodione#17-Ethynyl-10-hydroxy-19-nortestosterone;17alpha-Ethinyl-10beta,17beta-dihydroxy-4-estren-3-one;10beta-Hydroxynorethindrone#3-Methoxy-androsta-3,5-diene-7,17-dione#10-Hydroxyestra-1,4-dien-3-one acetate#beta-Estradiol 17-acetate;Estra-1,3,5(10)-triene-3,17beta-diol 17-acetate;17beta-Acetylestradiol#all-trans-4-Oxoretinoic acid#4-oxo-Retinoic acid; (2E,4E,6E,8E)-3,7-dimeth…	0	1423	313.181	314.188	313.181	-0.018095	C20H26O3	20	26	0	3	0	0	313.181	2013	1423	0.0281388	0.011608	0.0209589	0.0219011	0.0334493	0.0259688	0.0328682	0.0158717	0	0.027508	0.0723346	0.0900996	0	0.0125909	0.0373611	0.0390256	0.0361112	0.0113306	0.0171451	0.0721729	0.0269444
	0	0	1425	313.202	314.209	313.202	-0.0670494	C17H30O5	17	30	0	5	0	0	313.202	2015	1425	0.0213564	0.0143255	0.0145545	0.0246829	0.0876828	0.0126447	0.017118	0.0277795	0.0171741	0.0246875	0.0196747	0.0198778	0.0097244	0	0.0163936	0.0177193	0.0184637	0.0139302	0.0237711	0.0338421	0
	(9Z)-(7S,8S)-Dihydroxyoctadecenoic acid;(Z)-(7S,8S)-Dihydroxyoctadeca-9-enoic acid;(Z)-(7S,8S)-Dihydroxyoctadeca-9-enoate#9,10-DHOME;9,10-DHOA;(12Z)-9,10-Dihydroxyoctadec-12-enoic acid#12,13-DHOME;12,13-DHOA;(9Z)-12,13-Dihydroxyoctadec-9-enoic acid#Octadecanedioic acid; Octadecanedioic acid [carboxylic acid]#9,10-DHOME (see KEGG C14828); (Z)-9,10-dihydroxyoctadec-12-enoic acid [secondary alcohol]…	0	1426	313.238	314.246	313.238	-0.0679738	C18H34O4	18	34	0	4	0	0	313.238	2016	1426	0.193417	0.169516	0.114465	0.181088	0.372778	0.146641	0.123696	0.133775	0.0818679	0.133743	0.131721	0.139318	0.157542	0.129366	0.175207	0.175303	0.181811	0.119056	0.181072	0.160248	0.180469
	0	0	1427	313.254	314.261	313.254	-0.0151475	C22H34O	22	34	0	1	0	0	313.254	2017	1427	0.0226689	0.020439	0.0253859	0.0244572	0.0200131	0.0182995	0.0201689	0.0200362	0.01428	0.0189979	0.0349153	0.017565	0.0246961	0.0166146	0.0222606	0.0233532	0.0199285	0.0208154	0.0196096	0.020959	0.0204176
	2-hydroxy-nonadecanoic acid [Hydroxy fatty acids [FA0105]]#19-hydroxy-nonadecanoic acid [Hydroxy fatty acids [FA0105]]	0	1428	313.275	314.282	313.275	-0.135131	C19H38O3	19	38	0	3	0	0	313.275	2018	1428	0.0139529	0	0	0.00924821	0.028769	0	0	0	0	0.0159256	0.00982305	0	0	0	0	0.0132826	0.0110521	0.0122381	0.0148015	0	0
	13-methyl-1,2-nonadecanediol; 13-methylnonadecane-1,2-diol [Fatty alcohols [FA05]]#1,2-eicosanediol; eicosane-1,2-diol [Fatty alcohols [FA05]]	0	1430	313.311	314.318	313.311	-0.0404837	C20H42O2	20	42	0	2	0	0	313.311	2020	1430	0.0187986	0.0142505	0.0133092	0.0135031	0.0151113	0.0118127	0.0133246	0.0162821	0.0174821	0.0164001	0.0145119	0.00977848	0.0155634	0.00969554	0.0113893	0	0	0.0148333	0.0140312	0	0.0216454
	0	0	1434	314.002	315.01	314.002	-0.0941745	C9H9N5O4S2	9	9	5	4	0	2	314.002	2029	1434	0.022427	0.0316039	0.0146671	0.0117372	0.0147434	0.0108165	0.0131017	0.019875	0.019247	0.0151478	0.0171678	0.0146584	0.0197294	0	0	0.0150633	0.0104862	0	0	0	0.0217884
	0	0	1435	314.028	315.036	314.028	-0.0463812	C8H14NO10P	8	14	1	10	1	0	314.028	2030	1435	0.0140265	0	0.020395	0.0319287	0.0233118	0.031648	0.0250836	0.0249131	0.0186524	0.0151818	0.0234277	0.0224513	0.0304942	0.0369353	0.0318424	0.0259745	0.0153017	0.016051	0.0173836	0.0308504	0
	0	0	1436	314.04	315.048	314.04	0.0919914	C8H18N3O4PS2	8	18	3	4	1	2	314.04	2031	1436	0.0177735	0.0278853	0.0106479	0	0	0	0	0	0.0131195	0	0.0119049	0	0.0107114	0.00942196	0	0	0.0102399	0	0	0	0
	0	0	1437	314.049	315.057	314.049	0.252301	C16H13NO4S	16	13	1	4	0	1	314.049	2032	1437	0.0152505	0.0128345	0.0120964	0.0135351	0	0	0.0109267	0.0126422	0.015964	0.0156595	0.0191616	0.0104552	0.0107764	0.0125862	0.0109698	0.0142433	0.0134123	0.013221	0	0.0153334	0
	0	0	1440	314.097	315.104	314.097	0.242362	C16H17N3O2S	16	17	3	2	0	1	314.097	2035	1440	0.170203	0.230102	0.184575	0.120794	0.151574	0.127695	0.161661	0.18643	0.20586	0.175596	0.171597	0.106384	0.142264	0.157999	0.1382	0.123627	0.142936	0.0912917	0.111533	0.116519	0.0888531
	Clavamycin D	0	1443	314.136	315.143	314.136	0.0228627	C13H21N3O6	13	21	3	6	0	0	314.136	2039	1443	0	0	0	0.00977098	0	0	0.011311	0	0	0.0103992	0	0	0.0137035	0	0	0	0	0	0	0	0
	Belladine	0	1444	314.176	315.183	314.176	0.205299	C19H25NO3	19	25	1	3	0	0	314.176	2041	1444	0.0188975	0.0322203	0.0178245	0.0114211	0.0101215	0.017215	0	0	0	0	0.0206951	0	0.0195212	0	0.0120056	0.00897491	0	0.0128446	0	0.0208415	0
	0	0	1445	314.252	315.26	314.252	-0.047866	C18H37NOS	18	37	1	1	0	1	314.252	2044	1445	0.0463484	0.044484	0.0377943	0.0463563	0.0338715	0.0664758	0.0692588	0.0628256	0.039329	0.0522119	0.0450073	0.0594854	0.0526891	0.0686221	0.0514257	0.0628959	0.0538052	0.0576124	0.0579183	0.0540872	0.0432299
	0	0	1449	315.024	316.032	315.024	0.13306	C8H17N2O5PS2	8	17	2	5	1	2	315.024	2051	1449	0.356843	0.274229	0.309363	0.234653	0.324977	0.261674	0.334884	0.328311	0.33767	0.312641	0.318683	0.226137	0.306065	0.339371	0.325575	0.242657	0.272618	0.201456	0.267378	0.282733	0.306993
	0	0	1451	315.081	316.088	315.081	0.243722	C16H16N2O3S	16	16	2	3	0	1	315.081	2053	1451	0.209692	0.189734	0.273726	0.210927	0.314072	0.232582	0.304484	0.366135	0.277721	0.280317	0.308455	0.144206	0.253456	0.252143	0.237783	0.245578	0.201743	0.14553	0.200492	0.202825	0.184547
	0	0	1452	315.093	316.101	315.093	-0.0378205	C10H20O11	10	20	0	11	0	0	315.093	2054	1452	0.0369731	0.0237945	0.0250426	0.0266068	0.0200874	0.0248185	0.0340423	0.0229647	0.0205262	0.0287451	0.0343925	0.0211981	0.0293964	0.0410348	0.0309869	0.0221511	0.0274089	0.0349734	0.0350735	0.0289484	0.0632272
	0	0	1453	315.096	316.104	315.096	-0.0206286	C9H21N2O8P	9	21	2	8	1	0	315.096	2055	1453	0	0.0148022	0.0116821	0.0122604	0.0140409	0	0.0103126	0.0134679	0	0.0137577	0.0178976	0	0.00964088	0	0	0	0.0103289	0	0	0.0134645	0
	0	0	1454	315.099	316.106	315.099	-0.0441862	C16H16N2O5	16	16	2	5	0	0	315.099	2056	1454	0.0120821	0	0	0.016734	0	0.01523	0	0	0.0125523	0.0140191	0	0.00942718	0	0	0.0114562	0.00997502	0	0.0132584	0	0	0
	0	0	1455	315.1	316.108	315.1	0.100152	C14H21O6P	14	21	0	6	1	0	315.1	2057	1455	0.017761	0.0269961	0.0177466	0.0147801	0.0191104	0.0175028	0.0161613	0.0246587	0.0231149	0.0189649	0.0215305	0.0159741	0.0152802	0.0186747	0.0190111	0.0133527	0.0164663	0.0127322	0.0166828	0.0134521	0
	0	0	1456	315.117	316.125	315.117	0.252455	C17H20N2O2S	17	20	2	2	0	1	315.117	2058	1456	0.0191369	0.0117932	0.0233184	0.0218544	0.0271875	0.0220365	0.0238752	0.0260865	0.0258492	0.0226327	0.0168857	0.0194682	0.0281755	0.0251729	0.0182024	0.0238813	0.0201977	0.0121268	0.0200215	0.0195397	0.0197024
	0	0	1457	315.135	316.142	315.135	0.0389865	C17H20N2O4	17	20	2	4	0	0	315.135	2059	1457	0.0140475	0.0152763	0.0133995	0.0270082	0.0162633	0.0251912	0.0158389	0	0.0141493	0.0251984	0.0181674	0	0.0185804	0.0212357	0.0194371	0.0208094	0.0152192	0.0190137	0.0168909	0	0
	0	0	1458	315.137	316.144	315.137	-0.0712643	C15H25O5P	15	25	0	5	1	0	315.137	2060	1458	0.177633	0.129502	0.148024	0.165282	0.124993	0.136447	0.157971	0.17501	0.222529	0.132612	0.112843	0.159822	0.12776	0.150913	0.170775	0.18873	0.136278	0.217874	0.206104	0.156874	0.159948
	0	0	1459	315.181	316.189	315.181	-0.125604	C16H28O6	16	28	0	6	0	0	315.181	2061	1459	0.01353	0.0112891	0.0118974	0.0150005	0.106271	0	0.015722	0.0118415	0	0.0153554	0.00995791	0.0115737	0	0	0	0.00961147	0.0168063	0.0125106	0	0.0233415	0
	Gibberellin A12 aldehyde#Cafestol#Pisiferic acid#Royleanone#Taxodone#Petasin#Cinerin I#Mytatrienediol;17-alpha-Methylestriol 3-methyl ether;16beta-Hydroxy-16-methyl-3-methylether-17beta-estradiol#17beta-Hydroxy-17-methylandrost-4-ene-3,11-dione#15-Deoxy-delta-12,14-PGJ2;15-Deoxy-delta-12,14-prostaglandin J2;15-Deoxy-PGJ2#11alpha,17beta-Dihydroxy-17alpha-methylandrosta-1,4-dien-3-one#2,17beta-Dihy…	0	1461	315.197	316.204	315.197	-0.0695344	C20H28O3	20	28	0	3	0	0	315.197	2063	1461	0.0884551	0.0346427	0.0500915	0.0534768	0.0654998	0.0471335	0.068009	0.0483053	0.0278038	0.147225	0.24519	0.187848	0.0480129	0.0488466	0.0562194	0.0623992	0.0936085	0.0314255	0.043846	0.0973902	0.0662336
	(9R,10R)-Dihydroxyoctadecanoic acid;9,10-Dihydroxystearic acid#(9S,10S)-9,10-Dihydroxyoctadecanoate#MG(0:0/15:0/0:0); 2-pentadecanoyl-glycerol [primary alcohol]#MG(15:0/0:0/0:0); 1-pentadecanoyl-glycerol [primary alcohol]#2,3-dihydroxy stearic acid; 2,3-dihydroxy-octadecanoic acid [Hydroxy fatty acids [FA0105]]#5,6-dihydroxy stearic acid; 5,6-dihydroxy-octadecanoic acid [Hydroxy fatty acids [FA01…	0	1462	315.254	316.261	315.254	-0.0589461	C18H36O4	18	36	0	4	0	0	315.254	2064	1462	0.0456361	0.0391316	0.0205189	0.0398524	0.0685899	0.0306736	0.0297431	0.0454749	0.0332183	0.0376527	0.0314235	0.0471766	0.0363053	0.0454405	0.0734862	0.0537284	0.0432659	0.0422884	0.0593425	0.0381299	0.0589043
	1-O-Hexadecyl-sn-glycerol;1-O-Hexadecylglycerol;Chimyl alcohol;Glycerol hexadecyl ether	0	1464	315.29	316.298	315.29	-0.0992989	C19H40O3	19	40	0	3	0	0	315.29	2066	1464	0.0110757	0	0	0.0103179	0.0106389	0.0102755	0.00987204	0	0	0	0.0129532	0	0	0.0126058	0	0	0	0	0	0	0
	0	0	1465	315.999	317.007	315.999	0.245744	C7H13NO9P2	7	13	1	9	2	0	315.999	2071	1465	0	0	0.0124194	0.0115191	0.0104456	0	0.0127205	0.0125978	0	0.0136144	0.0156637	0.00943655	0.0106038	0.0100352	0.0116879	0	0	0.0112275	0	0	0
	0	0	1471	316.053	317.06	316.053	0.0506245	C11H16N3O4PS	11	16	3	4	1	1	316.053	2077	1471	0.0155658	0.0184677	0.0110925	0	0.0129747	0	0	0.0110903	0.0156048	0	0.0146124	0	0.0145176	0.0141642	0	0	0	0	0	0	0
	0	0	1474	316.115	317.122	316.115	-0.0856872	C12H19N3O7	12	19	3	7	0	0	316.115	2080	1474	0.0191726	0.0165571	0.0206004	0.0135192	0.0215489	0.0172234	0.0138462	0.0168643	0.0187613	0.0151928	0.0193695	0.0123772	0.022762	0.0193647	0.0194392	0.0156455	0.0146165	0.0153092	0.0157643	0.0167285	0
	0	0	1475	316.117	317.124	316.117	-0.0744725	C10H24NO8P	10	24	1	8	1	0	316.117	2081	1475	0.0296353	0.0194763	0.0260646	0.0289443	0.0256726	0.0257474	0.0389132	0.0457711	0.029669	0.0347952	0.0393276	0.0256161	0.0438141	0.0386989	0.0357685	0.0275028	0.0262897	0.0395868	0.0277069	0.0398716	0.0381103
	0	0	1479	316.983	317.99	316.983	0.596247	C10H11N2O4PS2	10	11	2	4	1	2	316.983	2091	1479	0.0739925	0.0409539	0.0690793	0.0788223	0.0916653	0.0779254	0.082505	0.0852254	0.0716136	0.0755445	0.0739919	0.065658	0.0923087	0.0922693	0.0604878	0.0619388	0.0538248	0.0494025	0.0554848	0.0703117	0.0746948
	0	0	1480	317.013	318.02	317.013	-0.048632	C8H10N6O4S2	8	10	6	4	0	2	317.013	2092	1480	0.0503156	0.0315216	0.0374042	0.0259773	0.0395336	0.0331388	0.0263896	0.0383709	0.0358257	0.0391023	0.027113	0.0292751	0.0364601	0.0420565	0.029447	0.0282289	0.0320144	0.0253502	0.0175647	0.0183564	0.030664
	0	0	1483	317.039	318.046	317.039	0.289002	C7H15N2O10P	7	15	2	10	1	0	317.039	2095	1483	0.0274935	0.0129117	0.0362524	0.0473701	0.0581643	0.0563662	0.0530658	0.0554545	0.0323159	0.0463702	0.0405841	0.0288496	0.03889	0.0437408	0.030697	0.0327499	0.0226623	0.021883	0.0242584	0.0268957	0.0252329
	0	0	1485	317.062	318.069	317.062	-0.0253988	C13H19O5PS	13	19	0	5	1	1	317.062	2097	1485	0.0110064	0.0111606	0.0112705	0	0	0	0	0.00949869	0.0130996	0	0	0	0.0103461	0.0133852	0	0.0173281	0.0148241	0.0204856	0.0155214	0.0135093	0
	0	0	1487	317.079	318.086	317.079	0.0977675	C16H18N2OS2	16	18	2	1	0	2	317.079	2099	1487	0	0.0111955	0	0	0	0	0	0	0.0124883	0	0	0	0.010458	0	0.010186	0	0	0	0	0	0
	0	0	1488	317.114	318.122	317.114	-0.0617853	C16H18N2O5	16	18	2	5	0	0	317.114	2100	1488	0	0	0	0.0208851	0.0109799	0	0.0170099	0	0	0.010496	0	0.0131931	0.0102405	0.015299	0.0124624	0.00923975	0	0.013847	0	0	0.0261793
	Leukotriene A4;LTA4;(7E,9E,11Z,14Z)-(5S,6S)-5,6-Epoxyeicosa-7,9,11,14-tetraenoic acid;(7E,9E,11Z,14Z)-(5S,6S)-5,6-Epoxyeicosa-7,9,11,14-tetraenoate;(7E,9E,11Z,14Z)-(5S,6S)-5,6-Epoxyicosa-7,9,11,14-tetraenoate;(5S,6S,7E,9E,11Z,14Z)-5,6-epoxyicosa-7,9,11,14-tetraenoate#4,5-Leukotriene A4#15-OxoETE;(5Z,8Z,11Z,13E)-15-Oxoicosa-5,8,11,13-tetraenoic acid;15-Oxo-5,8,11-cis-13-trans-eicosatetraenoate;15-…	0	1489	317.212	318.219	317.212	-0.0795997	C20H30O3	20	30	0	3	0	0	317.212	2101	1489	0.027564	0.0342871	0.0150515	0.0216935	0.028719	0.0239045	0.0243161	0.0221457	0.016015	0.0471193	0.0750953	0.0534465	0.0222717	0.0324102	0.0305595	0.0268614	0.0536078	0.0248895	0.0202586	0.0483226	0.0387607
	0	0	1491	317.967	318.974	317.967	0.720799	C10H10NO5PS2	10	10	1	5	1	2	317.967	2108	1491	0	0	0	0.0117385	0.00906147	0.0119389	0.0131895	0	0	0.0137154	0.0105082	0	0.0123063	0.0110695	0.0105157	0	0	0	0	0	0
	0	0	1493	317.979	318.986	317.979	0.292473	C6H11NO10P2	6	11	1	10	2	0	317.979	2110	1493	0.0167291	0.0179872	0.0175683	0.0176643	0.0152244	0.0167153	0.0128118	0.0209512	0.0149481	0.0208897	0.0219917	0.0186839	0.0239626	0.0176871	0.0170505	0.0194496	0.0170944	0.0127963	0	0.0187152	0
	0	0	1496	318.003	319.01	318.003	0.26035	C11H14NO4PS2	11	14	1	4	1	2	318.003	2113	1496	0.0403394	0.0206057	0.040126	0.0396341	0.0462718	0.0400315	0.0485218	0.0475973	0.049709	0.0435451	0.0587961	0.0331317	0.0385958	0.0370119	0.0529166	0.0256167	0.0253898	0.0300515	0.0382797	0.0592741	0.0497995
	0	0	1497	318.077	319.084	318.077	-0.033143	C11H17N3O6S	11	17	3	6	0	1	318.077	2114	1497	0.0289252	0.0282596	0.0359907	0.0405485	0.0355763	0.047626	0.0457525	0.0441908	0.0418745	0.0397694	0.037805	0.0415075	0.0342743	0.0447293	0.0329173	0.0306304	0.0302258	0.0407032	0.0238918	0.0301286	0.0405839
	0	0	1498	318.096	319.103	318.096	-0.027149	C9H22NO9P	9	22	1	9	1	0	318.096	2115	1498	0.020483	0.0170963	0.0143611	0.0205299	0.0204446	0.0104892	0.0266069	0.0360123	0.0184602	0.0205058	0.0267943	0.0125658	0.0257338	0.0193213	0.0159263	0.0139813	0.0108078	0.0117951	0.0142966	0.0255899	0.0223291
	0	0	1501	318.987	319.994	318.987	-0.436896	C11H13O5PS2	11	13	0	5	1	2	318.987	2122	1501	0	0	0	0.0142153	0.00927186	0.0103555	0	0	0	0	0	0.0143421	0.016766	0.0154674	0.00974877	0.0104096	0.0116253	0	0	0	0
	0	0	1503	319.044	320.051	319.044	-0.0612518	C8H17O11P	8	17	0	11	1	0	319.044	2124	1503	0.0432471	0.0262407	0.0458941	0.0511865	0.0518059	0.0523449	0.0631994	0.0644513	0.0474907	0.0560045	0.0495209	0.0358103	0.0504143	0.065916	0.077097	0.0393668	0.0354035	0.0402335	0.0497854	0.0473006	0.0489406
	0	0	1504	319.065	320.072	319.065	0.214913	C16H16O5S	16	16	0	5	0	1	319.065	2125	1504	0.0132919	0	0	0.0148258	0.0107587	0	0.0113124	0.0125855	0.0152624	0.0151022	0.0120711	0.0115961	0.0141278	0.0113449	0.011509	0.00993589	0.0118208	0.014525	0	0	0.0179609
	0	0	1505	319.078	320.086	319.078	-0.0331298	C11H16N2O9	11	16	2	9	0	0	319.078	2126	1505	0	0.0118318	0.0116221	0.0180174	0.0137437	0.0158191	0.0157021	0.0145722	0.0165661	0.0198753	0.0137134	0.0140169	0.0147746	0.0200269	0.0182598	0.0172143	0.0143747	0.013675	0	0.0127486	0
	0	0	1511	319.095	320.102	319.095	0.511343	C13H21O7P	13	21	0	7	1	0	319.095	2132	1511	16.1713	10.5354	5.88914	4.92054	5.70721	5.48838	3.98091	4.39726	4.35598	4.68758	2.44705	3.54133	2.33205	2.4939	3.22252	2.18249	3.75545	3.46326	6.32856	2.85101	2.30786
	(15S)-15-Hydroxy-5,8,11-cis-13-trans-eicosatetraenoate;(15S)-15-Hydroxy-5,8,11-cis-13-trans-icosatetraenoate;(5Z,8Z,11Z,13E)-(15S)-15-Hydroxyicosa-5,8,11,13-tetraenoic acid;15(S)-HETE#5(S)-HETE;5-Hydroxyeicosatetraenoate;5-HETE;(6E,8Z,11Z,14Z)-(5S)-5-Hydroxyicosa-6,8,11,14-tetraenoic acid#20-HETE;(5Z,8Z,11Z,14Z)-20-Hydroxyicosa-5,8,11,14-tetraenoic acid;20-Hydroxyeicosatetraenoic acid;20-Hydroxyi…	0	1516	319.228	320.235	319.228	-0.0663288	C20H32O3	20	32	0	3	0	0	319.228	2141	1516	0.0417514	0.0289292	0	0.0240494	0.0175751	0.0271562	0.0157277	0.0278924	0	0.0379774	0.0243669	0.0201201	0.027779	0.0338782	0.0257262	0.0249929	0.0278562	0.0342076	0.0275234	0.031548	0.0323001
	CGH 2466	0	1520	319.982	320.989	319.982	0.617788	C10H12NO5PS2	10	12	1	5	1	2	319.982	2146	1520	0.022571	0	0.0175824	0.0263251	0.0236398	0.0294308	0.04747	0.030449	0.0211113	0.0321827	0.0213023	0.0358304	0.0244924	0.0375434	0.0249709	0.0202589	0.0231952	0.0333854	0.0342822	0.0244105	0.0367937
	0	0	1521	320.006	321.013	320.006	0.200281	C14H11NO4S2	14	11	1	4	0	2	320.006	2147	1521	0.0131253	0.0170227	0.0183978	0.0170767	0.0187379	0.0164433	0.0145595	0.0171135	0.0162958	0.0133242	0.0175361	0.0194461	0.0224556	0.0283681	0.0169841	0.0204386	0.0132484	0.0163802	0.014975	0.0234747	0
	0	0	1522	320.013	321.02	320.013	-0.252537	C8H11N5O5S2	8	11	5	5	0	2	320.013	2148	1522	0.0124658	0.0122057	0.0105137	0	0.00995509	0	0.0103707	0.0108042	0.0135055	0.0126272	0.0119475	0.00922783	0	0.0127323	0.00980671	0	0	0.0126138	0	0	0
	0	0	1523	320.038	321.045	320.038	-0.0304308	C10H15N3O5S2	10	15	3	5	0	2	320.038	2149	1523	0	0	0.011251	0.012316	0	0	0.0132381	0	0	0.0107264	0.00998792	0	0.010621	0.0153719	0.00942994	0.0117895	0.0152943	0.0196961	0.0137639	0.0162339	0
	0	0	1524	320.056	321.063	320.056	-0.0885252	C10H15N3O7S	10	15	3	7	0	1	320.056	2150	1524	0.0105072	0.0141476	0.0137628	0.0357352	0.0159434	0	0.0262127	0.0219856	0.0142915	0.023224	0.0143488	0.0132631	0.0352453	0.0324908	0.0214019	0.00889724	0.0182678	0	0.0256411	0.0233257	0.0193863
	0	0	1525	320.075	321.082	320.075	-0.0898226	C8H20NO10P	8	20	1	10	1	0	320.075	2151	1525	0.0931682	0.0602717	0.072152	0.0978147	0.075573	0.0912896	0.0630245	0.0735463	0.0538139	0.0608862	0.0697206	0.0605444	0.106616	0.143607	0.105959	0.0911102	0.08496	0.11693	0.0735329	0.0713636	0.0727768
	gamma-L-Glutamyl-L-cysteinyl-beta-alanine#S-Methyl GSH;S-Methylglutathione	1	1526	320.092	321.099	320.092	-0.0459493	C11H19N3O6S	11	19	3	6	0	1	320.092	2152	1526	0.283012	0.169969	0.350394	0.331527	0.372925	0.358479	0.409859	0.415643	0.327568	0.323908	0.359563	0.354038	0.371449	0.342598	0.287547	0.260193	0.256263	0.265503	0.273264	0.312828	0.313285
	0	0	1531	320.978	321.985	320.978	-0.0590601	C6H12O11P2	6	12	0	11	2	0	320.978	2161	1531	0.021548	0.0167127	0.0207518	0.0230376	0.0189836	0.0229394	0.0246338	0.0230051	0.0139942	0.0213895	0.0233829	0.0172952	0.0203903	0.0187797	0.0203498	0.018942	0.0264699	0.0209792	0.0286735	0.0193774	0
	0	0	1532	321.044	322.051	321.044	-0.0700839	C15H14O6S	15	14	0	6	0	1	321.044	2162	1532	0.278045	0.150959	0.301658	0.446812	0.285408	0.195548	0.244354	0.37767	0.417061	0.809704	0.942084	0.353695	0.296648	0.188454	0.150175	0.0978817	0.144637	0.111975	0.109232	0.127173	0.127703
	dTMP;Thymidine 5'-phosphate;Deoxythymidine 5'-phosphate;Thymidylic acid;5'-Thymidylic acid;Thymidine monophosphate;Deoxythymidylic acid;Thymidylate#5-Thymidylic acid (see KEGG C00364); [3-hydroxy-5-(5-methyl-2,4-dioxo-pyrimidin-1-yl)-oxolan-2-yl]methoxyphosphonic acid [secondary alcohol]	0	1533	321.049	322.057	321.049	-0.0152905	C10H15N2O8P	10	15	2	8	1	0	321.049	2163	1533	0.0130157	0.0170429	0.0230104	0.017123	0.0229655	0.0187818	0.0104739	0.0177167	0.0194752	0.0368773	0.0283037	0.0137181	0.0209828	0.0284768	0.0217592	0.0183074	0.016863	0.0142842	0	0.0125654	0.0183685
	0	0	1541	321.13	322.138	321.13	-0.0334755	C12H22N2O8	12	22	2	8	0	0	321.13	2173	1541	0.0583596	0.0342209	0.0571802	0.0619824	0.0582049	0.0622272	0.0670479	0.0599467	0.0477947	0.048431	0.0567063	0.0564385	0.0700016	0.0668499	0.0619299	0.0553502	0.0500274	0.0483406	0.0444601	0.050677	0.0569594
	0	0	1542	321.147	322.155	321.147	-0.039443	C14H27O6P	14	27	0	6	1	0	321.147	2174	1542	0.0314299	0.0428758	0.0367319	0.0244204	0.0355186	0.0217674	0.01901	0.0277084	0.0226899	0.0371615	0.0288614	0.0293934	0.0177161	0.0395125	0.0305888	0.0360957	0.0448416	0.0451163	0.0471255	0.0529298	0.0484024
	Rapanone#Decylubiquinone;6-Decylubiquinone;2,3-Dimethoxy-5-methyl-6-decyl-1,4-benzoquinone#(8)-Gingerol	0	1543	321.207	322.214	321.207	-0.0921524	C19H30O4	19	30	0	4	0	0	321.207	2175	1543	0.0148711	0.0110875	0	0.0117074	0.0139429	0.0103761	0.0121403	0	0.0126369	0	0.0132726	0	0.0144462	0.00971166	0.0115668	0.00947884	0.0131795	0	0	0.0174027	0
	0	0	1544	321.21	322.218	321.211	-0.0728774	C16H34O4S	16	34	0	4	0	1	321.21	2176	1544	0.0152101	0.0130092	0.0117666	0.0102838	0.0896499	0.010964	0.0123537	0.0162391	0.0164066	0.0143029	0.029825	0.0191459	0.0126269	0.0114038	0.0126482	0.0223476	0.0162822	0.0229403	0.0268037	0.0269109	0
	0	0	1545	321.241	322.248	321.241	0.800023	C16H30N6O	16	30	6	1	0	0	321.241	2177	1545	0.0172531	0.057824	0	0	0	0	0	0	0	0	0	0	0.014404	0.0132734	0.0145876	0.010941	0	0	0	0	0
	2alpha-(Hydroxymethyl)-5alpha-androstane-3beta,17beta-diol#17alpha-Methyl-5alpha-androstane-3beta,11beta,17beta-triol;U6952#15(S)-Hydroxyeicosatrienoic acid; (8Z,11Z,13E,15S)-15-hydroxyicosa-8,11,13-trienoic acid [secondary alcohol]#15-oxo-11Z,13E-eicosadienoic acid [Oxo fatty acids [FA0106]]#10,13-epoxy-11,12-dimethyl-10,12-octadecadienoic acid [Heterocyclic fatty acids [FA0115]]#5(S)-HETrE; 5S-…	0	1546	321.244	322.251	321.244	-0.0306652	C20H34O3	20	34	0	3	0	0	321.244	2178	1546	0.0194279	0.0231201	0.0146132	0.0202005	0.0288844	0.0208995	0.0195982	0.0176263	0.0179037	0.0222904	0.0185569	0.0149489	0.0205661	0.0177967	0.0175624	0.0199481	0.01686	0.0164054	0	0.0195873	0.0257945
	0	0	1548	322.021	323.029	322.021	0.227184	C14H13NO4S2	14	13	1	4	0	2	322.021	2181	1548	0.0107552	0	0.0200737	0.0183871	0.0472664	0.0195615	0.0252366	0.0254495	0	0	0.0175647	0.0119358	0.0360407	0.0211823	0.0218591	0.00932229	0.012843	0	0	0.0359946	0
	0	0	1549	322.038	323.046	322.038	0.144796	C6H17N3O8S2	6	17	3	8	0	2	322.038	2182	1549	0.012435	0	0	0.0157671	0	0	0.0101945	0	0	0.0148144	0.00983843	0.0131616	0.0141388	0.0139693	0.0152523	0.0144402	0	0	0.0201985	0	0
	CMP;Cytidine-5'-monophosphate;Cytidylic acid#Cytidine 2'-phosphate;2'-Cytidylic acid;Cytidine 2'-monophosphate#3'-CMP;Cytidine 3'-phosphate#Cytidine monophosphate (see KEGG C00055); [5-(4-amino-2-oxo-pyrimidin-1-yl)-3,4-dihydroxy-oxolan-2-yl]methoxyphosphonic acid [secondary alcohol]#Cytidine 2'-phosphate (see KEGG C03104); [(2R,3R,4R,5R)-2-(4-amino-2-oxopyrimidin-1-yl)-4-hydroxy-5-(hydroxymethyl…	0	1551	322.045	323.052	322.045	-0.0533063	C9H14N3O8P	9	14	3	8	1	0	322.045	2184	1551	1.15268	1.16068	1.41929	1.54828	1.27638	1.4472	1.53392	1.48875	1.19234	2.11073	1.32468	1.41078	1.8315	1.79326	1.72256	1.318	1.33672	1.37874	1.24734	1.41664	1.28864
	0	0	1552	322.063	323.07	322.063	0.131098	C10H18N3O5PS	10	18	3	5	1	1	322.063	2187	1552	0.0398607	0.053234	0.0251355	0.0135344	0.021263	0.0199273	0.0184617	0.0260633	0.0339656	0.0275653	0.0152711	0.0104633	0.0187513	0.0165193	0.0182348	0.0134578	0.0209634	0.017954	0	0.0133838	0
	0	0	1556	322.164	323.171	322.163	0.812045	C13H21N7O3	13	21	7	3	0	0	322.164	2192	1556	0	0	0	0.0369649	0.0390418	0.0286326	0.0433076	0.0603746	0.0472148	0.0498401	0.0371292	0.0283713	0.0530313	0.044567	0.0597628	0.0289103	0.028253	0.0449422	0.0903812	0.0337007	0.0317765
	Fructose 1,6-bisphosphate (see KEGG C00354; C05378); [2,3,4-trihydroxy-5-(phosphonooxymethyl)oxolan-2-yl]methoxyphosphonic acid [secondary alcohol]	0	1558	322.994	324.001	322.994	-0.0415395	C6H14O11P2	6	14	0	11	2	0	322.994	2196	1558	0.0839841	0.057035	0.0717271	0.0513711	0.0483129	0.0556555	0.0716799	0.0636827	0.0362381	0.0740203	0.0530016	0.0623255	0.089818	0.095988	0.0901679	0.072672	0.0716717	0.0709356	0.0843231	0.144107	0.1205
	0	0	1559	323.022	324.03	323.022	0.1228	C6H16N2O9S2	6	16	2	9	0	2	323.022	2197	1559	0.0163025	0.0151265	0.0184795	0.027991	0.0196711	0.0172704	0.0170425	0.0206044	0	0.0183081	0.0177667	0.0133483	0.0270548	0.0230631	0.0266769	0.020919	0.0159052	0.0161289	0.0180266	0.0184094	0.0190484
	UMP;Uridylic acid;Uridine monophosphate;Uridine 5'-monophosphate;5'Uridylic acid#Pseudouridine 5'-phosphate#3'-UMP;Uridine 3'-monophosphate;Uridine 3'-phosphate#Uridine 2'-phosphate#Uridine 5'-monophosphate (see KEGG C00105); 5'-Uridylic acid [secondary alcohol]#Pseudouridine 5'-phosphate (see KEGG C01168); [5-(2,4-dioxo-1H-pyrimidin-5-yl)-3,4-dihydroxy-oxolan-2-yl]methoxyphosphonic acid [seconda…	1	1563	323.029	324.036	323.029	-0.0639789	C9H13N2O9P	9	13	2	9	1	0	323.029	2201	1563	2.18114	1.86669	2.44	2.70888	2.45293	2.49868	2.84746	2.8346	2.00754	3.09637	2.51028	2.099	3.10301	2.90657	2.98096	2.18213	2.07424	2.03003	2.14394	2.39728	2.209
	0	0	1566	323.03	324.038	323.03	0.276469	C7H18O10P2	7	18	0	10	2	0	323.03	2204	1566	0.0280142	0	0	0.0476472	0.0328858	0.0310612	0.0437203	0	0	0.0352287	0	0.0289956	0.0497811	0.0455489	0	0	0	0	0.0324194	0	0
	0	0	1569	323.041	324.049	323.041	0.0123823	C6H18N2O9P2	6	18	2	9	2	0	323.041	2207	1569	0.023753	0.0375982	0.0273438	0.0191942	0.0278079	0.022257	0.0357851	0.0300699	0.0324457	0.0466274	0.0312832	0.0345959	0.0301313	0.0313838	0.0243363	0.019528	0.0299641	0.0279034	0.0262284	0.0280957	0.0270306
	0	0	1572	323.078	324.085	323.078	-0.286241	C8H16N6O6S	8	16	6	6	0	1	323.078	2211	1572	0.0172344	0	0.0194649	0.0400212	0.0273876	0.0289286	0.0205945	0.0171461	0.019255	0.0159297	0.022842	0.0221188	0.0348338	0.0255267	0.0250594	0.0197454	0.015224	0.0228769	0.023002	0.0281206	0.0175844
	0	0	1575	323.101	324.109	323.101	-0.0711851	C11H21N2O7P	11	21	2	7	1	0	323.101	2214	1575	0	0	0	0	0	0	0.0108368	0	0	0.0121135	0	0	0.010264	0.0108604	0	0	0.0170948	0.0132021	0	0.0166517	0
	0	0	1577	323.114	324.121	323.114	0.0224379	C16H20O7	16	20	0	7	0	0	323.114	2216	1577	0	0	0	0	0	0	0	0	0.0195295	0.0126993	0	0	0.0178073	0	0	0	0	0.0144166	0.0297215	0.0143471	0.0218481
	Galactosylhydroxylysine (see KEGG C05547); 2,6-diamino-5-[3,4,5-trihydroxy-6-(hydroxymethyl)oxan-2-yl]oxy-hexanoic acid [hemiaminal]	0	1578	323.146	324.153	323.146	-0.0821455	C12H24N2O8	12	24	2	8	0	0	323.146	2217	1578	0.0236864	0.0150736	0.0110657	0.0119027	0.0201825	0.0222401	0.0164689	0.0131775	0.0258755	0.0175725	0.0217907	0.0193249	0.0159699	0.0168888	0.0154917	0.0177835	0.0154093	0.0150696	0	0.0149674	0.024456
	12-oxo-14,18-dihydroxy-9Z,13E,15Z-octadecatrienoic acid [Oxo fatty acids [FA0106]]#Dinor-PGE2; 2,3-dinor-9-oxo-11R,15S-dihydroxy-5Z,13E-prostadienoic acid [Prostaglandins [FA0301]]#Dinor-PGD2; 2,3-dinor-9S,15S-dihydroxy-11-oxo-5Z,13E-prostadienoic acid [Prostaglandins [FA0301]]	0	1579	323.186	324.194	323.186	-0.0510541	C18H28O5	18	28	0	5	0	0	323.186	2219	1579	0.012763	0	0.0142281	0.015727	0.0200121	0.0170691	0.0135067	0.0201225	0.0176417	0.0185246	0.0153219	0.0126238	0.0145677	0.0143562	0.0167816	0.0163636	0.0182538	0.0217648	0.0244799	0.01648	0
	Decylubiquinol;6-Decylubiquinol;2-Decyl-5,6-dimethoxy-3-methyl-1,4-benzenediol#methyl-10-hydroperoxy-8E,12Z,15Z-octadecatrienoate [Hydroperoxy fatty acids [FA0104]]#methyl 15-hydroperoxy-9Z,12Z,16E-octadecatrienoate [Hydroperoxy fatty acids [FA0104]]	0	1580	323.223	324.23	323.223	-0.0210103	C19H32O4	19	32	0	4	0	0	323.223	2220	1580	0	0	0.0214496	0.0122401	0.0181719	0.0132857	0.0109808	0.00975221	0.0188603	0.0165884	0.0166309	0.0149707	0.0171365	0.0125589	0.0157523	0.0309233	0.0164799	0.0183222	0.0344586	0	0.020534
	0	0	1581	323.257	324.264	323.256	0.828129	C16H32N6O	16	32	6	1	0	0	323.257	2221	1581	0.0725101	0.0811372	0.0134164	0.0294017	0.027865	0.0155859	0.0202312	0.0261783	0	0.0362489	0.0290052	0	0.0507244	0.0203612	0.0416953	0.0106661	0	0.0216241	0.0280853	0.0306886	0.050954
	Alchornoic acid; 14S,15R-epoxy-11Z-eicosenoic acid [Epoxy fatty acids [FA0107]]#11(R)-HEDE; 11R-hydroxy-12E,14Z-eicosadienoic acid [Other Eicosanoids [FA0300]]#15(R)-HEDE; 15R-hydroxy-11Z-13E-eicosadienoic acid [Other Eicosanoids [FA0300]]#11S-HEDE; 11S-hydroxy-12E,14Z-eicosadienoic acid [Other Eicosanoids [FA0300]]#20-HEDE; 20-hydroxy-6Z,15Z-eicosadienoic acid [Other Eicosanoids [FA0300]]	0	1582	323.259	324.266	323.259	-0.0587764	C20H36O3	20	36	0	3	0	0	323.259	2222	1582	0.0209048	0.0210625	0.0110208	0.0208892	0.0232016	0.0142974	0.0152583	0.01748	0	0.0162657	0.0125679	0.0134257	0.0173421	0.0161317	0.0216499	0.020021	0.0207381	0	0.0241995	0.018145	0.0182497
	2-propyl-9Z-octadecenoic Acid [Branched fatty acids [FA0102]]#2-methyl-2-eicosenoic acid [Branched fatty acids [FA0102]]#12Z-heneicosenoic acid [Unsaturated fatty acids [FA0103]]#21:1(7Z); 7Z-heneicosenoic acid [Unsaturated fatty acids [FA0103]]#18:1(5Z)(9Me,13Me,17Me); 9,13,17-trimethyl-5Z-octadecenoic acid [C15 isoprenoids (sesquiterpenes) [PR0103]]	0	1583	323.296	324.303	323.296	-0.0494903	C21H40O2	21	40	0	2	0	0	323.296	2223	1583	0.0163932	0.0121253	0.0217239	0.0305669	0.0130684	0.0249302	0.0119705	0.0173172	0	0.0168531	0.0152858	0.012843	0.0220808	0.0137563	0.0229458	0.0284485	0.0150867	0.0198325	0.0240827	0.0169897	0
	0	0	1586	324.01	325.017	324.01	0.607388	C13H12NO5PS	13	12	1	5	1	1	324.01	2229	1586	0.0131921	0	0	0	0.0107533	0.0125508	0	0.0112927	0	0.0104031	0.012533	0	0.0110151	0	0.0132874	0.00878364	0	0	0	0	0
	0	0	1587	324.026	325.033	324.025	0.309997	C6H17NO10P2	6	17	1	10	2	0	324.026	2230	1587	0.0163262	0.0189625	0.0216037	0.0241236	0.0184797	0.0214217	0.0212001	0.0254846	0.01624	0.0175903	0.0203472	0.018651	0.022889	0.0187223	0.0230696	0.0188485	0.0137458	0.0139976	0.0155343	0.0147138	0.0183089
	0	0	1589	324.037	325.044	324.037	0.243636	C5H17N3O9P2	5	17	3	9	2	0	324.037	2233	1589	0.0102183	0	0	0.0153352	0.011604	0	0	0	0	0.0124041	0	0	0.0145374	0.0185777	0	0.0118802	0	0	0	0	0
	0	0	1590	324.047	325.054	324.046	0.471383	C14H16NO4PS	14	16	1	4	1	1	324.047	2234	1590	0.0615715	0.0554451	0.059614	0.0789783	0.0516429	0.0760004	0.0745019	0.0643986	0.048142	0.0939022	0.0587363	0.0903531	0.121419	0.165986	0.114765	0.12063	0.0846689	0.153405	0.140887	0.11686	0.0866098
	N-Glycoloyl-neuraminate;N-Glycolylneuraminate;NeuNGc#N-Glycolylneuraminic acid (see KEGG C03410); (2R,4R,5R,6R)-2,4-dihydroxy-5-[(2-hydroxyacetyl)amino]-6-[(1R,2R)-1,2,3-trihydroxypropyl]oxane-2-carboxylic acid [hemiacetal]	1	1594	324.094	325.101	324.094	-0.0420403	C11H19NO10	11	19	1	10	0	0	324.094	2238	1594	0.62755	1.12219	0.730864	1.14566	0.741092	0.745381	0.648517	0.676363	0.582209	0.522199	0.712884	0.696917	0.970028	0.95064	0.884941	0.624796	0.560054	0.653333	0.692358	0.743986	0.708324
	Ergonovine;Ergometrine#MEGA	0	1595	324.172	325.179	324.172	0.760063	C19H23N3O2	19	23	3	2	0	0	324.172	2239	1595	0.024697	0.0377248	0.0284733	0.0189032	0.0129986	0.0225465	0	0	0	0	0.0386482	0	0.023805	0	0.0169181	0.0106198	0	0	0.028354	0.02785	0.0344115
	0	0	1597	325.006	326.013	325.005	0.59999	C12H11N2O5PS	12	11	2	5	1	1	325.006	2245	1597	0.0124126	0.0116973	0.0142087	0.0136488	0.0221731	0.0171721	0.017269	0.0194778	0.0207436	0.0182278	0.0161618	0.0113994	0.0142746	0.0108998	0	0.0112906	0.0133705	0.0116708	0	0.0140453	0
	2,4-Dioxotetrahydropyrimidine D-ribonucleotide	0	1599	325.044	326.052	325.044	0.711697	C9H15N2O9P	9	15	2	9	1	0	325.044	2249	1599	0	0	0	0	0	0	0	0	0	0	0	0.00931631	0.0116122	0.0143312	0.0127054	0.00887513	0	0.0114895	0.0192612	0.0146645	0
	0	0	1601	325.107	326.115	325.107	-0.207977	C11H22N2O7S	11	22	2	7	0	1	325.107	2252	1601	0	0	0	0	0.0127159	0	0.012369	0	0.0152504	0.00998312	0.0133411	0	0	0.0098646	0.010489	0.0125557	0	0	0	0	0
	0	0	1602	325.119	326.127	325.119	-0.105112	C18H18N2O4	18	18	2	4	0	0	325.119	2253	1602	0.0157891	0.0185334	0.0171995	0.0283898	0.0181375	0.0205012	0.0163113	0.0160666	0.0148263	0.0169113	0.0158863	0.0172897	0.0227035	0.028	0.0221646	0.0183518	0.0130751	0.0192021	0.0163295	0	0
	0	0	1603	325.125	326.133	325.125	-0.0458808	C11H22N2O9	11	22	2	9	0	0	325.125	2254	1603	0.148401	0.163787	0.124701	0.121659	0.105423	0.107706	0.121015	0.112232	0.108509	0.09961	0.14457	0.0923408	0.123693	0.172449	0.122144	0.0891595	0.120884	0.108435	0.0888546	0.0973994	0.112003
	AA861;Docebenone#Moxestrol;11beta-Methoxy-17alpha-ethinylestradiol;17alpha-Ethinyl-11beta-methoxy-1,3,5(10)-estratrien-3,17-diol#Pregna-4,16-diene-3,11,20-trione#Isoacitretin; (2Z,4E,6Z,8E)-9-(4-methoxy-2,3,6-trimethyl-phenyl)-3,7-dimethyl-nona-2,4,6,8-tetraenoic acid [alkyl aryl ether ]	0	1606	325.181	326.188	325.181	-0.135651	C21H26O3	21	26	0	3	0	0	325.181	2258	1606	0.0836678	0.12198	0.0962522	0.0811206	0.0681167	0.0792155	0.018496	0	0.0268694	0.0292815	0.120088	0.0262236	0.0803201	0.014985	0.0638609	0.0379339	0.0162492	0.0291357	0.0811486	0.110784	0.0898229
	0	1	1607	325.184	326.192	325.184	-0.04741	C18H30O3S	18	30	0	3	0	1	325.184	2261	1607	9.69795	15.194	12.5228	8.82656	7.98143	9.19033	2.25301	1.10821	2.91616	3.34588	15.3517	2.9753	9.25749	1.58653	7.44909	4.49945	1.78802	3.63674	10.3878	14.335	11.6348
	2,3-Dinor-8-iso prostaglandin F2alpha;2,3-Dinor-8-iso PGF2alpha#2R-hydroperoxy-9Z,12Z,15Z-octadecatrienoic acid [Other Octadecanoids [FA0200]]#9K,12,13-diHODE; 9-oxo-12,13-dihydroxy-10E,15Z-octadecadienoic acid [Other Octadecanoids [FA0200]]#2,3-dinor-11b-PGF2alpha; 9S,11S,15S-trihydroxy-2,3-dinor-5Z,13E-prostadienoic acid [Prostaglandins [FA0301]]#2,3-dinor-PGE1; 9-oxo-11R,15S-dihydroxy-2,3-dino…	0	1610	325.202	326.209	325.202	-0.10856	C18H30O5	18	30	0	5	0	0	325.202	2270	1610	0.0189551	0.016357	0.0210506	0.0237183	0.036348	0.0184917	0.0194761	0.0222711	0	0.0228722	0.0222038	0.0234451	0.0117975	0.014985	0.0195392	0.021221	0.0246635	0.0220886	0.0266731	0.0353563	0.0258036
	8-methoxy-13-hydroxy-9,11-octadecadienoic acid [Methoxy fatty acids [FA0108]]#11-methoxy-12,13-epoxy-9-octadecenoic acid [Methoxy fatty acids [FA0108]]#Ceriporic acid A; 1-heptadecene-2,3R-dicarboxylic acid [Dicarboxylic acids [FA0117]]	0	1612	325.238	326.246	325.238	-0.0136976	C19H34O4	19	34	0	4	0	0	325.238	2272	1612	0.015993	0.0206405	0.0142473	0	0.0299068	0.013078	0.0197512	0.0162751	0	0.0185542	0.0213192	0.0182427	0.0168347	0.0123189	0.0121344	0.0148164	0.0215303	0.0143798	0	0.0174706	0.0205222
	2-Oxophytanate#Lesquerolic acid; 14-hydroxy-11Z-eicosenoic acid [Hydroxy fatty acids [FA0105]]#14R-hydroxy-11E-eicosenoic acid [Hydroxy fatty acids [FA0105]]#14R-hydroxy-11Z-eicosenoic acid [Hydroxy fatty acids [FA0105]]#19-oxo-eicosanoic acid [Oxo fatty acids [FA0106]]#2-oxo-eicosanoic acid [Oxo fatty acids [FA0106]]#3-oxo-eicosanoic acid [Oxo fatty acids [FA0106]]#2-oxophytanic acid (see KEGG C…	0	1613	325.275	326.282	325.275	-0.120538	C20H38O3	20	38	0	3	0	0	325.275	2273	1613	0.0292208	0.0223422	0.0187367	0.0339479	0.0519172	0.0287076	0.0181136	0.0223245	0.0158829	0.0220526	0.0237189	0.0218694	0.0294098	0.0217787	0.0290029	0.0246437	0.0213401	0.0266718	0.0298015	0.0210528	0.0268547
	Homophytanic acid [carboxylic acid]#Heneicosanoic acid; henicosanoic acid [carboxylic acid]#heneicosanoic acid [Straight chain fatty acids [FA0101]]#(+)-18-methyl-eicosanoic acid [Branched fatty acids [FA0102]]#2,6-dimethyl-nonadecanoic acid [Branched fatty acids [FA0102]]#19-methyl-eicosanoic acid [Branched fatty acids [FA0102]]#20:0(12Me); 12-methyl-eicosanoic acid [Branched fatty acids [FA0102…	0	1614	325.311	326.318	325.311	-0.0353508	C21H42O2	21	42	0	2	0	0	325.311	2274	1614	0.0459184	0.0169879	0.0369682	0.0616429	0.0277599	0.0380861	0.039134	0.0317994	0.0258425	0.0294689	0.0355296	0.0407055	0.0454452	0.0350201	0.0456018	0.0536531	0.0344781	0.0336239	0.0505584	0.0344124	0.0256722
	0	0	1616	325.933	326.94	325.933	0.449341	C4H11NO8P2S2	4	11	1	8	2	2	325.933	2278	1616	0.0225798	0.0478276	0.0184845	0.00972971	0.0142265	0.011808	0.0182223	0.0213551	0.0233695	0.0148908	0.0202115	0.0147344	0.0189211	0.0244381	0.0201592	0.0161941	0.0259426	0.0193618	0.0211477	0	0
	0	0	1619	326.026	327.033	326.026	0.174394	C13H14NO5PS	13	14	1	5	1	1	326.026	2281	1619	0	0	0.0150084	0	0.0136316	0.0113041	0.0124496	0.014451	0	0.0103825	0.0140489	0	0.0134301	0.0149613	0.0114739	0.0137164	0.0118364	0.0137423	0.0164485	0	0
	0	0	1620	326.043	327.05	326.043	0.22786	C16H13N3OS2	16	13	3	1	0	2	326.043	2282	1620	0.473456	0.555607	0.395534	0.316818	0.284779	0.301291	0.376486	0.343413	0.399705	0.471702	0.384977	0.418438	0.487461	0.657033	0.46368	0.484209	0.532762	0.682285	0.492378	0.5419	0.51096
	0	0	1621	326.053	327.06	326.053	0.205157	C14H17NO4S2	14	17	1	4	0	2	326.053	2283	1621	0.0201489	0	0.0109909	0.0144739	0.0125567	0	0.0124212	0.0184433	0	0	0.0169758	0	0.0166335	0.0199795	0.0167495	0	0.0132569	0.0181547	0	0.0142589	0.0244169
	0	0	1622	326.062	327.069	326.062	0.235023	C14H18NO4PS	14	18	1	4	1	1	326.062	2284	1622	0.0297767	0.0220721	0.0122364	0.00983719	0.0165597	0.0131925	0.0107441	0.014437	0.0174688	0.0280599	0.023975	0.00976041	0.0155607	0.00983008	0.00959591	0	0.0121134	0.0135575	0	0.0168016	0.0186773
	0	0	1623	326.076	327.083	326.076	0.339761	C9H18N3O8P	9	18	3	8	1	0	326.076	2285	1623	0.0118803	0.0200661	0.0109267	0	0	0.0135069	0.00972615	0.00983895	0.0124454	0.0154445	0.0137308	0	0.0137837	0.0114546	0.0104874	0.00946649	0	0	0.0150692	0	0
	0	0	1624	326.097	327.104	326.097	0.157416	C17H17N3O2S	17	17	3	2	0	1	326.097	2286	1624	0	0	0	0	0	0	0	0.0103775	0.0155539	0.0173583	0	0.0120271	0.0144849	0	0	0.0117806	0.0115239	0.0135312	0	0	0
	0	0	1626	326.109	327.117	326.109	-0.0513632	C11H21NO10	11	21	1	10	0	0	326.109	2288	1626	0.0434219	0.0177209	0.0709969	0.0576191	0.062915	0.0722451	0.0727731	0.0586286	0.0400454	0.0439865	0.0699025	0.0458752	0.0624307	0.0824441	0.0713867	0.0488668	0.0566706	0.0514753	0.0610626	0.0508547	0.0528069
	N,N-Dimethylsphing-4-enine#Stearoylethanolamide; N-(2-hydroxyethyl)octadecanamide [primary alcohol]#N,N-Dimethylsphingosine; 2S-&#8203;(dimethylamino)-&#8203;4E-&#8203;octadecene-&#8203;1,&#8203;3R-&#8203;diol [primary alcohol]#Stearoyl-EA; N-(Octadecanoyl)-ethanolamine [N-acyl ethanolamines (endocannabinoids) [FA0804]]#N,N-dimethylsphingosine; N,N-dimethylsphing-4-enine [N-methylated sphingoid b…	0	1633	326.306	327.314	326.306	-0.0776969	C20H41NO2	20	41	1	2	0	0	326.306	2299	1633	0	0	0	0.0168797	0.014856	0.0128751	0.0199332	0.0174136	0	0	0.0164309	0.011295	0.018006	0.0188864	0.0155489	0.0112593	0	0.010844	0.0193904	0.0183841	0
	0	0	1636	327.046	328.053	327.046	0.0238254	C14H17O5PS	14	17	0	5	1	1	327.046	2305	1636	0.0546043	0.0616479	0.0435628	0.0367599	0.0355495	0.0257616	0.0442016	0.0389666	0.042193	0.054354	0.0454347	0.0388948	0.0525801	0.075495	0.0550772	0.047338	0.0571481	0.0746315	0.0457367	0.0604479	0.0664266
	0	0	1638	327.063	328.07	327.063	0.181855	C17H16N2OS2	17	16	2	1	0	2	327.063	2307	1638	0.0193626	0.014321	0.0199712	0.0169671	0.0218889	0.0147051	0.0172631	0.0108067	0.0163979	0.0233368	0.0158445	0.0194421	0.0133425	0.0221336	0.0215426	0.0144309	0.0209696	0.0164139	0.0149592	0.0212267	0.0312343
	0	0	1639	327.117	328.124	327.117	0.416206	C10H24N4O4S2	10	24	4	4	0	2	327.117	2308	1639	0.0103176	0	0	0.0126705	0	0.0150316	0.00995711	0.0106612	0	0	0	0.010203	0.0134771	0.0112631	0.00970163	0.00903554	0.0118656	0	0	0	0
	0	0	1640	327.135	328.142	327.135	-0.0666147	C18H20N2O4	18	20	2	4	0	0	327.135	2309	1640	0.0507707	0.0447196	0.0514869	0.0780794	0.0561683	0.081147	0.0825247	0.0404384	0.0502856	0.0760672	0.0623054	0.0657366	0.060196	0.075294	0.0623688	0.0562061	0.0558569	0.0793063	0.0624397	0.0549568	0.0799242
	2,3-Dinor-8-iso prostaglandin F1alpha;2,3-Dinor-8-iso PGF1alpha#9-hydroperoxy-12,13-epoxy-10-octadecenoic acid [Hydroperoxy fatty acids [FA0104]]#11-hydroperoxy-12,13-epoxy-9-octadecenoic acid [Hydroperoxy fatty acids [FA0104]]#9,12,13-trihydroxy-10,15-octadecadienoic acid [Hydroxy fatty acids [FA0105]]#9S,10S,11R-trihydroxy-12Z,15Z-octadecadienoic acid [Other Octadecanoids [FA0200]]#9S,12S,13S-t…	0	1642	327.218	328.225	327.218	-0.01668	C18H32O5	18	32	0	5	0	0	327.218	2315	1642	0.0467835	0.0478443	0.0382133	0.0494369	0.0997233	0.0352121	0.0386694	0.0419478	0.0404884	0.0460796	0.0423505	0.0669085	0.0439975	0.030222	0.0510702	0.061898	0.0673298	0.0413465	0.055828	0.0832082	0.0442051
	(4Z,7Z,10Z,13Z,16Z,19Z)-Docosahexaenoic acid;4,7,10,13,16,19-Docosahexaenoic acid;Docosahexaenoic acid#6alpha-Methylprogesterone;6alpha-Methylpregn-4-ene-3,20-dione#2alpha-Methylpregn-4-ene-3,20-dione;2alpha-Methylprogesterone#16beta-Methylpregn-4-ene-3,20-dione;16beta-Methylprogesterone#7alpha-Methyl-4-pregnene-3,20-dione;7alpha-Methylprogesterone#Docosahexaenoic acid; (4Z,7Z,10Z,13Z,16Z,19Z)-4,…	1	1643	327.233	328.24	327.233	-0.0434186	C22H32O2	22	32	0	2	0	0	327.233	2316	1643	0.885739	1.2872	0.630841	0.710926	0.640399	0.924643	0.728646	0.58529	0.582083	0.743104	0.673234	0.619752	0.99305	1.1793	1.0022	0.964126	0.890214	0.762599	0.878807	0.670313	0.745603
	MG(0:0/16:1(9Z)/0:0); 2-(9Z-hexadecenoyl)-glycerol [primary alcohol]#MG(16:1(9Z)/0:0/0:0); 1-(9Z-hexadecenoyl)-glycerol [primary alcohol]	0	1645	327.254	328.261	327.254	-0.0694353	C19H36O4	19	36	0	4	0	0	327.254	2318	1645	0.0230731	0.0260091	0.0132288	0.0271439	0.18263	0.0108588	0.0173077	0.0234553	0.0162195	0.02102	0.0172962	0.0141597	0.0246923	0.0130434	0.0210986	0.0173118	0.019964	0.0154849	0	0.0216826	0.0238515
	L-2-Hydroxyphytanate#2-hydroxy-eicosanoic acid [Hydroxy fatty acids [FA0105]]#3-hydroxy-eicosanoic acid [Hydroxy fatty acids [FA0105]]#20-hydroxy-eicosanoic acid [Hydroxy fatty acids [FA0105]]#3R-hydroxy-eicosanoic acid [Hydroxy fatty acids [FA0105]]#2-hydroxyphytanic acid; 2-hydroxy-3,7,11,15-tetramethylhexadecanoic acid [C20 isoprenoids (diterpenes) [PR0104]]#(2S)-2-hydroxyphytanic acid (see KE…	0	1646	327.29	328.298	327.29	-0.0691618	C20H40O3	20	40	0	3	0	0	327.29	2319	1646	0.0158866	0.0164869	0.0113398	0.0200809	0.0224742	0.0231338	0.0155895	0.0194162	0.0124582	0.0210555	0.0190445	0	0.018902	0.0187372	0.0340732	0.0187319	0.0143161	0.0152808	0.0231381	0	0
	0	0	1650	328.029	329.036	328.029	0.179862	C16H11NO5S	16	11	1	5	0	1	328.029	2325	1650	0.0181687	0.0148103	0.019997	0.014712	0.0176755	0.0261018	0.0198855	0.0240829	0.022442	0.0264914	0.0172127	0.0148917	0.0233245	0.0290544	0.0202265	0.0199415	0.0164821	0.0190237	0	0.0230137	0.0251651
	3',5'-Cyclic AMP;Cyclic adenylic acid;Cyclic AMP;Adenosine 3',5'-phosphate;Adenosine 3',5'-cyclic phosphate;cAMP#2',3'-Cyclic AMP#3',5'-Cyclic dGMP#Cyclic AMP (see KEGG C00575); cyclic 3',5'-(hydrogen phosphate)Adenosine [secondary alcohol]#Adenosine 2',3'-cyclic phosphate (see KEGG C02353); [(1R,2R,4R,5R)-2-(6-aminopurin-9-yl)-7-hydroxy-7-oxo-3,6,8-trioxa-7$l^{5}-phosphabicyclo[3.3.0]octan-4-yl]…	0	1652	328.045	329.053	328.045	-0.0322608	C10H12N5O6P	10	12	5	6	1	0	328.045	2327	1652	0.158692	0.0871301	0.125399	0.165703	0.127216	0.177134	0.128253	0.134281	0.119427	0.123703	0.10429	0.113488	0.131144	0.157924	0.153863	0.0976842	0.0975764	0.107792	0.118189	0.115114	0.0932923
	0	0	1654	328.049	329.056	328.049	0.297349	C7H16N5O6PS	7	16	5	6	1	1	328.049	2329	1654	0	0.016798	0.0107651	0	0.00932007	0	0	0	0	0	0	0.0102938	0.0118737	0.0110274	0	0.0144294	0.0106914	0.0132949	0	0	0
	0	0	1659	328.058	329.066	328.058	0.258847	C16H15N3OS2	16	15	3	1	0	2	328.058	2335	1659	10.7871	8.79485	9.78016	7.21535	9.91248	8.34513	9.84774	12.6198	11.7782	10.7121	11.0297	7.79811	7.95465	7.24919	7.00205	5.64271	6.23227	5.07404	5.61872	6.10197	7.76257
	0	0	1663	328.107	329.114	328.107	-0.0277531	C11H23NO8S	11	23	1	8	0	1	328.107	2342	1663	0.0191874	0.0206378	0.0170725	0.0162131	0.0231398	0.0196902	0.0202112	0.0160767	0.0230868	0.012866	0.0199095	0.0133931	0.0216231	0.0249885	0.016247	0.0188635	0.0276186	0.0202559	0	0.0226473	0.0200125
	0	0	1664	328.117	329.124	328.117	-0.019682	C11H24NO8P	11	24	1	8	1	0	328.117	2343	1664	0.0393781	0.0241731	0.0366327	0.0359139	0.0263263	0.0371346	0.0418766	0.0595715	0.0358908	0.0410723	0.0460426	0.0280351	0.0436967	0.049743	0.0449809	0.0224803	0.0331171	0.0366592	0.0385755	0.0504037	0.0494832
	0	0	1665	328.128	329.135	328.128	-0.0270078	C10H24N3O7P	10	24	3	7	1	0	328.128	2344	1665	0.0165626	0	0	0.012191	0	0.016833	0.0165661	0.0124696	0	0	0.0102714	0.00968022	0.0138684	0.00985237	0	0	0	0	0.0186556	0.0157005	0
	0	0	1670	329.06	330.067	329.06	0.0383365	C8H18N4O6S2	8	18	4	6	0	2	329.06	2355	1670	0	0	0	0.0107622	0.0120647	0.0170056	0	0.0200956	0	0	0	0	0	0	0	0	0	0	0	0	0.020599
	0	0	1671	329.062	330.069	329.062	-0.00101197	C14H19O5PS	14	19	0	5	1	1	329.062	2356	1671	1.08878	0.891246	0.996098	0.740541	1.00411	0.871931	1.01798	1.26693	1.18597	1.06253	1.10945	0.798962	0.80544	0.73215	0.712208	0.587338	0.636729	0.536307	0.585681	0.624996	0.787765
	0	0	1672	329.097	330.104	329.097	0.0788614	C17H18N2O3S	17	18	2	3	0	1	329.097	2359	1672	0.0170184	0.0144379	0.0133375	0.0144415	0.0133144	0.0206114	0.0182875	0.0104078	0.0140273	0.0154897	0.0194931	0.0146651	0.0141357	0.0130103	0.013491	0.0106983	0.0120814	0	0	0	0
	Miraxanthin-III	0	1673	329.114	330.122	329.114	-0.0225909	C17H18N2O5	17	18	2	5	0	0	329.114	2360	1673	0.0163906	0.0162257	0.0187307	0.0334121	0.0222918	0.0381618	0.0250656	0.0174592	0.0271265	0.0291201	0.0197537	0.0275493	0.0213677	0.0286728	0.0223419	0.0182912	0.0239501	0.0195147	0.0218889	0.020933	0.0285693
	0	0	1674	329.124	330.131	329.124	-0.0466815	C15H22O8	15	22	0	8	0	0	329.124	2361	1674	0.0140797	0.0144929	0	0.0139036	0.0089436	0.0126959	0.0114667	0	0	0	0	0.0104819	0	0	0.0139674	0	0	0	0	0	0
	0	0	1675	329.133	330.14	329.133	0.27144	C18H22N2O2S	18	22	2	2	0	1	329.133	2362	1675	0.0218875	0	0.0340739	0.0274305	0.0314453	0.0207892	0.0257232	0.0248769	0.0256462	0.0218362	0.0197204	0.0196732	0.030564	0.0322047	0.0262879	0.0285386	0.0176327	0.0212712	0.0238341	0.0285279	0.0192279
	0	0	1676	329.151	330.158	329.151	-0.0436062	C18H22N2O4	18	22	2	4	0	0	329.151	2363	1676	0.013285	0	0	0	0	0.014333	0.0103444	0	0	0.0119632	0.0097429	0	0.0107677	0.0116734	0	0	0	0	0	0	0
	0	0	1677	329.152	330.16	329.152	0.00202642	C16H27O5P	16	27	0	5	1	0	329.152	2364	1677	0.0120326	0	0	0.0109393	0	0	0	0.00998837	0	0	0	0	0.0098837	0	0	0	0.0105132	0	0	0.0148351	0
	Carnosol#Gibberellin A15#Dicyclohexyl phthalate#Carnosol (see KEGG C09069); 1,3,4,9,10,10aS-hexahydro-5,6-dihydroxy-1,1-dimethyl-7-isopropyl-2H-9S,4aR-(epoxymethano)phenanthren-12-one [phenol or hydroxyhetarene]	0	1678	329.176	330.183	329.176	0.0671708	C20H26O4	20	26	0	4	0	0	329.176	2366	1678	0.0114282	0	0	0.0105449	0.0183442	0	0.0129669	0.0129849	0	0.0151106	0.0302828	0.0243792	0	0.0113859	0	0	0.0127918	0	0	0.0190654	0
	0	0	1679	329.19	330.198	329.19	-0.0710379	C16H30N2O3S	16	30	2	3	0	1	329.19	2367	1679	0.0167414	0.0254694	0.012793	0.0166102	0.0100215	0.0302942	0.0280596	0.0189498	0.0132472	0.0176441	0	0.00992073	0	0	0	0.0149122	0	0	0	0	0
	0	0	1680	329.197	330.204	329.197	-0.16741	C17H30O6	17	30	0	6	0	0	329.197	2368	1680	0	0	0	0.0102983	0.0470826	0	0	0	0	0	0	0	0	0	0	0	0	0	0	0.0198357	0
	9,12,13-TriHOME;9(S),12(S),13(S)-Trihydroxy-10(E)-octadecenoic acid;(10E)-(9S,12S,13S)-9,12,13-Trihydroxyoctadec-10-enoic acid#9,10,13-TriHOME;9,10,13-Trihydroxyoctadec-11-enoic acid;(11E)-9,10,13-Trihydroxyoctadec-11-enoic acid#9,10-Dihydroxy-12,13-epoxyoctadecanoate;9,10-Dihydroxy-12,13-epoxyoctadecanoic acid#9,12,13-TriHOME (see KEGG C14833); (E,9S,12S,13S)-9,12,13-trihydroxyoctadec-10-enoic a…	0	1681	329.233	330.241	329.233	-0.0203746	C18H34O5	18	34	0	5	0	0	329.233	2369	1681	0.041023	0.0398527	0.0530722	0.0468082	0.0888426	0.0347715	0.0471326	0.0315997	0.0618752	0.0460118	0.0455112	0.0855378	0.0387661	0.0289998	0.0704842	0.0679404	0.0618009	0.0669331	0.0803534	0.134414	0.0625524
	Taxa-4(20),11(12)-dien-5alpha-yl acetate#17beta-Hydroxy-4,4,17-trimethylandrost-5-en-3-one#2-Methyl-5alpha-androst-2-en-17beta-ol acetate#(5Z,8Z,11Z,14Z,17Z)-Eicosapetaenoic acid ethyl ester;EPA ethyl ester#(7Z,10Z,13Z,16Z,19Z)-Docosa-7,10,13,16,19-pentaenoic acid;Docosapentaenoic acid#Docosapentaenoic acid (22n-6); (4Z,7Z,10Z,13Z,16Z)-docosa-4,7,10,13,16-pentaenoic acid [carboxylic acid]#Docosap…	1	1683	329.249	330.256	329.249	-0.0469493	C22H34O2	22	34	0	2	0	0	329.249	2371	1683	0.311082	0.533902	0.276915	0.294613	0.257473	0.35024	0.25408	0.218974	0.210051	0.305129	0.241583	0.253742	0.447815	0.501787	0.429176	0.381832	0.337623	0.279486	0.33385	0.256331	0.288929
	0	0	1687	330.044	331.051	330.044	0.180691	C16H13NO5S	16	13	1	5	0	1	330.044	2381	1687	0	0	0.0145255	0.0116358	0.0346498	0.0191707	0.0106667	0.020141	0	0	0	0	0.020828	0.0118634	0.0100333	0	0.0121901	0	0	0.0193902	0
	0	0	1688	330.05	331.057	330.05	0.139373	C9H17NO10S	9	17	1	10	0	1	330.05	2382	1688	0	0	0	0.00971534	0	0.0151378	0	0.010292	0	0	0	0.0128053	0	0.0143866	0	0	0	0	0	0.0138555	0
	0	0	1689	330.059	331.066	330.059	0.175026	C12H17N3O4S2	12	17	3	4	0	2	330.059	2384	1689	0.0122854	0.0118044	0.0161266	0	0.00954246	0	0	0.0168909	0	0	0.0144044	0	0.0113023	0	0	0	0	0	0	0	0
	dAMP;2'-Deoxyadenosine 5'-phosphate;2'-Deoxyadenosine 5'-monophosphate;Deoxyadenylic acid;Deoxyadenosine monophosphate#Deoxyadenosine monophosphate (see KEGG C00360); [5-(6-aminopurin-9-yl)-3-hydroxy-oxolan-2-yl]methoxyphosphonic acid [secondary alcohol]	0	1690	330.061	331.068	330.061	-0.306492	C10H14N5O6P	10	14	5	6	1	0	330.061	2385	1690	0	0.0123022	0.0182412	0.016837	0.0212562	0.0135793	0	0	0	0.0240063	0.026106	0	0.0162888	0.0152664	0.0137005	0.0145656	0.0177702	0	0	0	0
	0	0	1693	330.071	331.078	330.071	0.183912	C8H18N3O9P	8	18	3	9	1	0	330.071	2388	1693	0	0	0	0.0167367	0.0144799	0	0.0118791	0.015388	0.0194891	0.0122768	0.0139257	0	0.0129856	0.0128595	0.0122208	0	0.0103805	0	0.0144116	0	0
	0	0	1694	330.081	331.088	330.081	0.239157	C17H17NO4S	17	17	1	4	0	1	330.081	2389	1694	0	0	0	0	0.0114467	0	0.0109639	0	0	0	0	0	0	0.0125641	0	0.00914341	0	0	0	0	0
	0	0	1695	330.117	331.124	330.117	0.0333215	C18H21NO3S	18	21	1	3	0	1	330.117	2390	1695	0.0111793	0.0144688	0.0105081	0	0	0	0	0	0	0.0105648	0	0	0	0	0	0	0	0	0	0	0
	0	0	1698	330.192	331.199	330.192	-0.319066	C16H29NO6	16	29	1	6	0	0	330.192	2393	1698	0	0	0	0.00886258	0.0119155	0.0132856	0	0.0112034	0	0	0	0.00991594	0	0	0	0	0.0184229	0.0142291	0.0160344	0	0
	0	0	1701	330.998	332.005	330.998	0.581701	C11H13N2O4PS2	11	13	2	4	1	2	330.998	2399	1701	0.110688	0.0764994	0.117466	0.128	0.147758	0.127485	0.159442	0.13634	0.106208	0.118234	0.135466	0.09267	0.151892	0.153655	0.132642	0.106614	0.0801004	0.0786361	0.106618	0.120205	0.104833
	0	0	1703	331.029	332.036	331.029	-0.035873	C9H12N6O4S2	9	12	6	4	0	2	331.029	2401	1703	0.0498822	0.0496545	0.0559337	0.0359954	0.0523557	0.0472085	0.0317517	0.0468513	0.0442048	0.0410186	0.0383514	0.0290445	0.0510987	0.0606198	0.0421843	0.0467061	0.0398507	0.0351498	0.0315254	0.029153	0.0265175
	0	0	1706	331.128	332.135	331.128	-0.0712203	C10H25N2O8P	10	25	2	8	1	0	331.128	2406	1706	0.127038	0.041902	0.168535	0.187805	0.169502	0.163577	0.240526	0.248986	0.160119	0.172994	0.18729	0.164659	0.188883	0.148929	0.151171	0.143987	0.105534	0.134154	0.155305	0.174737	0.146128
	0	0	1707	331.13	332.137	331.13	-0.056733	C17H20N2O5	17	20	2	5	0	0	331.13	2407	1707	0	0	0	0.0177608	0.00989434	0.0148781	0	0	0.0139935	0.0135837	0.014194	0.0118631	0.0113323	0.0173608	0.0127995	0.0100997	0	0	0	0	0
	Callicarpone#7beta,12alpha-Dihydroxykaurenolide#Marrubiin#Premarrubiin#Gibberellin A14 aldehyde#Gibberellin A12#Gibberellin A53 aldehyde#17beta-Hydroxy-4-oxa-5alpha-androst-1-en-3-one acetate#13-Hydroxy-2-(hydroxymethylene)-3-oxo-13,17-seco-5alpha-androstan-17-oic acid, delta-lactone#Carnosic acid; (4aR,10aS)-5,6-dihydroxy-1,1-dimethyl-7-propan-2-yl-2,3,4,9,10,10a-hexahydrophenanthrene-4a-carboxy…	0	1709	331.191	332.199	331.191	-0.0768679	C20H28O4	20	28	0	4	0	0	331.191	2410	1709	0.0561206	0.0265506	0.0406618	0.0310174	0.0396268	0.0284451	0.0307845	0.0305884	0.0165427	0.0615378	0.0978714	0.0882788	0.0188378	0.0219454	0.0244092	0.0175811	0.0359972	0.0224322	0.0247549	0.0418792	0.0176764
	Phloionolic acid; 9,10,18-trihydroxy-octadecanoic acid [Hydroxy fatty acids [FA0105]]#18-hydroxy-9S,10R-dihydroxy-stearic acid; 18-hydroxy-9S,10R-dihydroxy-octadecanoic acid [Other Octadecanoids [FA0200]]#9R,10S,18-trihydroxy-stearic acid; 9R,10S,18-trihydroxy-octadecanoic acid [Other Octadecanoids [FA0200]]	0	1710	331.249	332.256	331.249	-0.234177	C18H36O5	18	36	0	5	0	0	331.249	2411	1710	0	0	0	0	0.00977233	0	0	0.0097366	0.0139168	0	0	0	0	0	0	0	0.0122974	0	0	0	0
	5alpha-Androstan-17beta-ol propionate#7,10,13,16-Docosatetraenoic acid;(7Z,10Z,13Z,16Z)-Docosa-7,10,13,16-tetraenoic acid;Adrenic acid#Adrenic acid; 7,10,13,16-Docosatetraenoic acid [carboxylic acid]#4,7,10,13-docosatetraenoic acid [Unsaturated fatty acids [FA0103]]#Adrenic Acid (see KEGG C16527); 7Z,10Z,13Z,16Z-docosatetraenoic acid [Unsaturated fatty acids [FA0103]]#8,12,16,19-docosatetraenoic …	1	1712	331.264	332.272	331.264	-0.0592427	C22H36O2	22	36	0	2	0	0	331.264	2413	1712	0.451344	0.622859	0.432567	0.432287	0.394388	0.473612	0.363848	0.310457	0.325195	0.453947	0.392064	0.409466	0.618313	0.617122	0.554469	0.538932	0.523093	0.448901	0.419893	0.415887	0.44132
	0	0	1717	332.019	333.026	332.019	0.271738	C12H16NO4PS2	12	16	1	4	1	2	332.019	2420	1717	0	0.0156066	0.0110815	0.0106457	0	0	0.0113428	0.0116807	0	0.0183258	0.0107186	0	0.0149463	0.019323	0.0269223	0	0.0120353	0.0136701	0.0175344	0.0185617	0.0178462
	0	0	1721	332.112	333.119	332.112	-0.031113	C10H24NO9P	10	24	1	9	1	0	332.112	2424	1721	0.0112908	0	0	0.0104451	0.00987259	0.0125231	0.0157752	0.0205388	0.0124669	0.0180677	0.0165407	0.0123655	0.0103468	0	0.0145697	0	0	0.0120141	0	0	0
	0	0	1723	332.195	333.202	332.195	-0.016692	C14H31N5S2	14	31	5	0	0	2	332.195	2427	1723	0.0103977	0	0	0	0.00946797	0	0.0108435	0	0	0.0145082	0.0233915	0.0172843	0.00942664	0	0	0	0	0	0	0	0
	0	0	1729	333.007	334.015	333.007	-0.0637223	C15H10O7S	15	10	0	7	0	1	333.007	2437	1729	0.0268091	0.0130281	0.0454173	0.0418062	0.0557316	0.0110275	0.0651326	0.031399	0.0604845	0.104192	0.0675628	0.0859868	0	0	0.00963965	0	0.0170986	0.0255567	0.0139194	0.0788634	0.0482027
	sn-glycero-3-Phospho-1-inositol;1-(sn-glycero-3-Phospho)-1D-myo-inositol#2-(alpha-D-Galactosyl)-sn-glycerol 3-phosphate#alpha-D-Galactosyl-(1,1')-sn-glycerol 3-phosphate;1-O-alpha-D-Galactosyl-sn-glycerol 3-phosphate#2-(beta-D-Glucosyl)-sn-glycerol 3-phosphate#1-(sn-Glycero-3-phospho)-1D-myo-inositol (see KEGG C01225); 2,3-dihydroxypropyl [(2R,3S,5R,6R)-2,3,4,5,6-pentahydroxycyclohexyl] hydrogen …	0	1730	333.059	334.067	333.059	-0.0580467	C9H19O11P	9	19	0	11	1	0	333.059	2438	1730	0.116408	0.127566	0.137785	0.129719	0.147011	0.138508	0.118093	0.133938	0.128218	0.118521	0.142159	0.122031	0.159341	0.158208	0.159628	0.104113	0.0972448	0.119541	0.111709	0.128757	0.112144
	0	0	1731	333.094	334.101	333.094	-0.0899536	C12H18N2O9	12	18	2	9	0	0	333.094	2439	1731	0.0684661	0.0396824	0.0260758	0.0140334	0.02636	0.0107063	0.0125644	0.0170898	0.0133252	0.0330887	0.079525	0.0108525	0.0121324	0	0.00948809	0.0150361	0.0105536	0	0	0.0128074	0.021346
	0	0	1733	333.111	334.118	333.111	0.507339	C14H23O7P	14	23	0	7	1	0	333.111	2442	1733	0.0712446	0.0741847	0.029847	0.949796	1.01993	1.06924	1.10398	1.43126	3.09662	1.23872	0.770492	2.19335	1.13406	1.93807	1.66572	2.53417	1.00897	1.61507	2.47046	0.99844	1.90627
	12-Keto-leukotriene B4;12-Keto-LTB4;5-Hydroxy-12-oxo-delta5,8,11,14-eicosapolyenoic acid#Prostaglandin A2;PGA2;Medullin#Prostaglandin B2;PGB2#Prostaglandin C2;PGC2#Prostaglandin J2;PGJ2#delta-12-Prostaglandin J2;delta-12-PGJ2#Lathyrol#17-Oxogrindelic acid#6beta,7beta-Dihydroxykaurenoic acid;ent-6alpha,7alpha-Dihydroxykaur-16-en-19-oic acid#Di-n-hexyl phthalate;Dihexyl 1,2-benzenedicarboxylate#5,6…	0	1737	333.207	334.214	333.207	-0.0426822	C20H30O4	20	30	0	4	0	0	333.207	2447	1737	0.0203174	0.0243567	0.016733	0.017303	0.0202398	0.0155427	0.0118991	0.0229139	0	0.0363032	0.057225	0.0347462	0.0183808	0.0157395	0.0210228	0.0155173	0.026723	0.0185028	0.0194188	0.0293351	0
	13,16,19-Docosatrienoic acid;(13E,16E,19E)-Docosa-13,16,19-trienoic acid#Docosatrienoic acid; (13Z,16Z,19Z)-docosa-13,16,19-trienoic acid [carboxylic acid]#7,7-dimethyl-5Z,8Z,11Z-eicosatrienoic acid [Branched fatty acids [FA0102]]#10,10-dimethyl-5Z,8Z,11Z-eicosatrienoic acid [Branched fatty acids [FA0102]]#7,10,13-docosatrienoic acid [Unsaturated fatty acids [FA0103]]#8,11,14-docosatrienoic acid …	0	1739	333.28	334.287	333.28	-0.0763862	C22H38O2	22	38	0	2	0	0	333.28	2449	1739	0.033769	0.0380763	0.0324701	0.0356632	0.0301828	0.0382164	0.025125	0.0279426	0.0191037	0.0307524	0.0266593	0.0266913	0.0405359	0.0467597	0.037634	0.0504185	0.0434224	0.0333469	0.0339426	0.0295175	0.0350294
	0	0	1740	333.973	334.98	333.973	-0.499044	C9H10N3O5PS2	9	10	3	5	1	2	333.973	2451	1740	0.0233039	0.0377106	0.0191209	0.025741	0.018224	0.0184489	0.0300988	0.0397418	0.020369	0.029998	0.0293145	0.0197042	0.0306785	0.0286301	0.0190842	0.0187322	0.0163218	0.019873	0.0263687	0.0320614	0.0332466
	0	0	1742	334.007	335.015	334.007	0.0631214	C12H9N5O3S2	12	9	5	3	0	2	334.007	2453	1742	0.0808769	0.0439598	0.0720078	0.061653	0.0758286	0.0609388	0.0775393	0.110093	0.0937208	0.088134	0.0952334	0.0647466	0.0712534	0.0529322	0.0747047	0.0545925	0.0466655	0.0567735	0.0577402	0.0622922	0.0729481
	0	0	1745	334.076	335.083	334.075	0.217083	C16H17NO5S	16	17	1	5	0	1	334.076	2456	1745	0.0288075	0	0.0235688	0.0170112	0.0176391	0.0230767	0.0191161	0.017993	0.0191258	0.0140813	0.0170889	0.0148442	0.0152417	0.017293	0.0168723	0.015501	0.0144053	0.0147832	0	0.0164493	0.0203544
	N4-(Acetyl-beta-D-glucosaminyl)asparagine;N4-(beta-N-Acetyl-D-glucosaminyl)-L-asparagine;1-beta-Aspartyl-N-acetyl-D-glucosaminylamine#Aspartylglycosamine (see KEGG C04540); 4-[3-acetamido-4,5-dihydroxy-6-(hydroxymethyl)oxan-2-yl]amino-2-amino-4-oxo-butanoic acid [hemiaminal]	0	1746	334.126	335.133	334.126	-0.0478862	C12H21N3O8	12	21	3	8	0	0	334.126	2458	1746	0.0713127	0.050033	0.0741034	0.0769834	0.0792595	0.0799009	0.0766922	0.0799335	0.0686203	0.0737406	0.0714063	0.0677442	0.0853003	0.0859509	0.0837365	0.0611654	0.0570646	0.0604908	0.0772768	0.0665412	0.0760622
	0	0	1752	335.017	336.025	335.017	0.0912759	C11H13O10P	11	13	0	10	1	0	335.017	2467	1752	0.0157045	0.0167348	0	0	0.0112015	0	0.0109954	0.0105047	0	0.0178131	0.0146389	0.0128408	0.00938875	0	0.0232424	0.00913511	0	0.0106201	0	0	0
	0	0	1754	335.059	336.067	335.059	-0.0386648	C16H16O6S	16	16	0	6	0	1	335.059	2469	1754	0.0147077	0	0.0234694	0.0611188	0.0162596	0.0200499	0.0125288	0.0258661	0.032002	0.0211598	0.024359	0.0144229	0.0377513	0.0237895	0.0159387	0.0135083	0.0149641	0.0124919	0	0.0148338	0.0175991
	0	0	1755	335.065	336.072	335.065	-0.0856461	C11H17N2O8P	11	17	2	8	1	0	335.065	2470	1755	0	0	0.0121455	0	0.0120563	0.0144789	0.0120735	0.0135826	0	0.0166933	0.0212685	0.012975	0	0	0.0111563	0	0	0.0124364	0	0	0
	0	0	1756	335.09	336.097	335.09	0.409263	C13H21O8P	13	21	0	8	1	0	335.09	2471	1756	0.0775521	0.0552126	0.0296033	0.0279719	0.0304172	0.0392305	0.0150864	0.0154895	0.0190671	0.0169644	0.0145451	0.0172292	0.0121072	0.0107901	0.0130742	0	0.0200106	0.0132056	0.0275304	0.0144508	0
	0	0	1757	335.101	336.109	335.101	0.266063	C12H21N2O7P	12	21	2	7	1	0	335.101	2472	1757	0.0107722	0.012226	0.0124265	0.00888144	0	0	0	0	0	0.0154105	0.00946395	0.0104972	0.010365	0.0106424	0.0102127	0	0	0	0	0	0
	Durlettone [Isoflavonoids [PK1205]]#Maximaisoflavone J; 7-Prenyloxy-4'-methoxyisoflavone [Isoflavonoids [PK1205]]#Hemileiocarpin [Pterocarpans [PK1207]]#Lanceolatin A [Flavones and Flavonols [PK1211]]#4-Methoxylonchocarpin [Chalcones and dihydrochalcones [PK1212]]#Crassichalcone; 5''-Isopropenyl-4'',5''-dihydrofurano[2'',3'':4',3']-2'-hydroxy-6'-methoxychalcone [Chalcones and dihydrochalcones [PK…	0	1761	335.129	336.136	335.129	0.146102	C21H20O4	21	20	0	4	0	0	335.129	2477	1761	0	0	0	0.0146485	0.0121842	0.0110885	0.0138092	0.0101447	0.013133	0	0.0136059	0.0100562	0.0131212	0.0110651	0.013186	0	0	0	0	0.014074	0
	Prostaglandin B1#Leukotriene B4;(6Z,8E,10E,14Z)-(5S,12R)-5,12-Dihydroxyeicosa-6,8,10,14-tetraenoate;(6Z,8E,10E,14Z)-(5S,12R)-5,12-Dihydroxyicosa-6,8,10,14-tetraenoate#(13E)-(15S)-15-Hydroxy-9-oxoprosta-10,13-dienoate;Prostaglandin A1;PGA1#(13E)-(15S)-15-Hydroxy-9-oxoprosta-11,13-dienoate;Prostaglandin C1#8(R)-HPETE;(5Z,9E,11Z,14Z)-(8R)-8-Hydroperoxyeicosa-5,9,11,14-tetraenoate;(5Z,9E,11Z,14Z)-(8R…	0	1762	335.223	336.23	335.223	-0.0815368	C20H32O4	20	32	0	4	0	0	335.223	2478	1762	0.0337113	0.0233913	0.0158752	0.0150332	0.0280885	0.0202551	0.0217919	0.026073	0.0170109	0.0475623	0.0881086	0.0455111	0.0117583	0.0143661	0.0149538	0.0157834	0.0270385	0.0213563	0.0217697	0.0268042	0.0200337
	0	0	1763	335.257	336.264	335.256	0.766577	C17H32N6O	17	32	6	1	0	0	335.257	2479	1763	0.0373047	0.105727	0.0104605	0.0177091	0.0118336	0.0111194	0.0176853	0.0156902	0	0.0126756	0.0184388	0	0.0281412	0.0357837	0.0238154	0.0242515	0.0137579	0	0.027713	0.0201825	0.0193062
	13,16-Docosadienoic acid;(13Z,16Z)-Docosa-13,16-dienoic acid#7,7-dimethyl-5Z,8Z-eicosadienoic acid [Branched fatty acids [FA0102]]#5,13-docosadienoic acid [Unsaturated fatty acids [FA0103]]#13,16-docosadienoic acid [Unsaturated fatty acids [FA0103]]#13Z,16Z-docosadienoic acid (see KEGG C16533) [Unsaturated fatty acids [FA0103]]#5Z,13Z-docosadienoic acid [Unsaturated fatty acids [FA0103]]#13-Docos…	0	1764	335.296	336.303	335.296	-0.0423746	C22H40O2	22	40	0	2	0	0	335.296	2480	1764	0.0485522	0.0509808	0.049875	0.0580083	0.0362509	0.0532847	0.035677	0.0516796	0.0353042	0.0477818	0.0500772	0.0346499	0.0661171	0.0511492	0.0550494	0.0487979	0.0355616	0.0502065	0.0481005	0.0378116	0.0258603
	0	0	1765	336.01	337.017	336.01	0.261897	C14H12NO5PS	14	12	1	5	1	1	336.01	2483	1765	0.0104259	0	0.0189414	0.0177989	0.0143234	0	0.0103737	0	0.0169975	0.0107755	0.0132495	0.0138519	0.0190604	0.0177955	0.0147414	0.0197836	0.0114549	0.0130358	0	0.0129532	0
	5-Hydroxymethyldeoxycytidylate;2'-Deoxy-5-hydroxymethylcytidine 5'-phosphate	0	1766	336.06	337.068	336.06	-0.140707	C10H16N3O8P	10	16	3	8	1	0	336.06	2484	1766	0	0	0.0126498	0.0107839	0	0	0.01032	0.0114783	0	0.0149533	0.00994994	0.0138211	0.0161985	0.0195772	0.016258	0.0135297	0	0	0.0166159	0.0140911	0
	0	0	1767	336.062	337.069	336.062	-0.0921199	C8H21NO9P2	8	21	1	9	2	0	336.062	2485	1767	0.0253268	0.0157681	0.029268	0.0278445	0.0261466	0.0278095	0.0399647	0.0499774	0.0450363	0.0488734	0.0351043	0.0361619	0.0302815	0.0219716	0.0327833	0.0238003	0.0176297	0.0271793	0.0349155	0.032421	0.0237722
	0	0	1768	336.079	337.086	336.079	0.126955	C11H20N3O5PS	11	20	3	5	1	1	336.079	2486	1768	0.0316485	0.0650644	0.025979	0.0136319	0.0228039	0.0178159	0.0180276	0.0267818	0.0283732	0.0236782	0.0231483	0.0136499	0.0163829	0.0261382	0.0134019	0.0178826	0.024756	0	0.018816	0.0143406	0
	0	0	1770	336.158	337.165	336.158	0.466875	C14H28NO6P	14	28	1	6	1	0	336.158	2489	1770	0	0	0	0.0315238	0.0309293	0.034488	0.0341984	0.04426	0.0367361	0.0443554	0.0208032	0.0367664	0.0365918	0.0244666	0.0544004	0.0363837	0.0323208	0.04749	0.0839016	0.0360986	0.0358026
	0	1	1772	336.327	337.334	336.327	-0.0597127	C22H43NO	22	43	1	1	0	0	336.327	2491	1772	1.58828	0.52511	0.155553	0.730737	0.37149	0.438184	0.286513	0.290876	0.146221	0.118654	0.293563	0.468385	0.173488	0.250419	0.805938	0.195811	0.0922879	0.456791	0.154528	0.362557	0.82055
	1-(5-Phosphoribosyl)imidazole-4-acetate#Imidazoleacetic acid ribotide (see KEGG C04437); 2-[1-[(3R,4S,5R)-3,4-dihydroxy-5-(phosphonooxymethyl)oxolan-2-yl]imidazol-4-yl]acetic acid [secondary alcohol]	0	1778	337.044	338.052	337.044	-0.06997	C10H15N2O9P	10	15	2	9	1	0	337.044	2498	1778	0.0827106	0.0863069	0.115836	0.107936	0.0946207	0.105333	0.117414	0.104235	0.0782059	0.148655	0.0950676	0.110119	0.152551	0.203764	0.163381	0.12707	0.124981	0.165222	0.154567	0.222884	0.113567
	1-(5'-Phosphoribosyl)-5-amino-4-imidazolecarboxamide;5'-Phosphoribosyl-5-amino-4-imidazolecarboxamide;5'-Phospho-ribosyl-5-amino-4-imidazole carboxamide;AICAR;5-Aminoimidazole-4-carboxamide ribotide;5-Phosphoribosyl-4-carbamoyl-5-aminoimidazole;5-Amino-1-(5-phospho-D-ribosyl)imidazole-4-carboxamide#AICAR (see KEGG C04677); [(2R,3R,4R,5R)-5-(5-amino-4-carbamoyl-imidazol-1-yl)-3,4-dihydroxy-oxolan-…	0	1779	337.055	338.063	337.055	-0.0674815	C9H15N4O8P	9	15	4	8	1	0	337.055	2499	1779	0.0326782	0.0672954	0.0295051	0.0345181	0.0354683	0.0366013	0.0265486	0.0823923	0.0414281	0.0460087	0.0427651	0.0182366	0.0366953	0.0582532	0.0324959	0.0339503	0.0423946	0.0397327	0.0186726	0.0162523	0
	0	0	1780	337.063	338.07	337.063	0.058099	C11H19N2O6PS	11	19	2	6	1	1	337.063	2500	1780	0.0379479	0.0454601	0.0440486	0.0328179	0.048896	0.0300255	0.0330801	0.0491395	0.0453288	0.031912	0.043256	0.0211725	0.0278224	0.0397957	0.0284458	0.0359732	0.0406479	0.0213864	0.0164024	0.0245585	0.027541
	0	0	1781	337.07	338.077	337.069	0.464296	C12H19O9P	12	19	0	9	1	0	337.07	2501	1781	0.0102919	0	0.0129493	0.0121038	0.0180276	0	0.0135504	0	0	0.0289558	0.0190773	0.0289283	0	0	0	0	0	0	0	0.0135388	0.0213523
	0	0	1784	337.087	338.095	337.087	0.283309	C16H22N2S3	16	22	2	0	0	3	337.087	2504	1784	0.0230939	0.0171703	0	0	0.0165054	0.0135039	0	0	0	0	0	0	0	0	0	0	0	0	0	0	0
	0	0	1786	337.184	338.192	337.184	-0.0631821	C19H30O3S	19	30	0	3	0	1	337.184	2506	1786	0.0753638	0.115631	0.0960335	0.0658478	0.0611197	0.0678468	0.0204661	0	0.0255928	0.0262773	0.116253	0.0251846	0.0683067	0.014526	0.0630283	0.0360834	0.0182463	0.0348189	0.0845392	0.124457	0.0974469
	0	0	1787	337.192	338.199	337.192	0.145318	C13H30N4O4S	13	30	4	4	0	1	337.192	2507	1787	0.189668	0.465964	0.0232951	0.051298	0.0215976	0.0446469	0.0817157	0.0671501	0.0296473	0.0637007	0.0656291	0.0363851	0.120613	0.130261	0.104853	0.120208	0.0860225	0.0431121	0.0872514	0.0326464	0.0727638
	0	0	1788	337.205	338.213	337.205	-0.0846428	C16H34O5S	16	34	0	5	0	1	337.205	2508	1788	0.0349693	0.0276884	0.0177303	0.0210722	0.0928714	0.0206985	0.0161824	0.0228005	0.0301422	0.018661	0.0318576	0.0308712	0.0183753	0.0152362	0.0256334	0.0267981	0.0310512	0.0279725	0.0677337	0.0404236	0.0323857
	0	0	1789	337.236	338.243	337.236	0.701847	C16H30N6O2	16	30	6	2	0	0	337.236	2509	1789	0.0333864	0.0316051	0	0.0156369	0.0115979	0	0.013334	0	0	0.0116982	0.0131752	0	0.0231322	0.0136871	0.0235011	0	0	0.0145225	0.0138917	0.0186203	0.0233317
	Aphidicolin#Zoapatanol#5,6-DHET;(8Z,11Z,14Z)-5,6-Dihydroxyeicosa-8,11,14-trienoic acid;(8Z,11Z,14Z)-5,6-Dihydroxyicosa-8,11,14-trienoic acid#8,9-DHET;(5Z,11Z,14Z)-8,9-Dihydroxyeicosa-5,11,14-trienoic acid;(5Z,11Z,14Z)-8,9-Dihydroxyicosa-5,11,14-trienoic acid#11,12-DHET;(5Z,8Z,14Z)-11,12-Dihydroxyeicosa-5,8,14-trienoic acid;(5Z,8Z,14Z)-11,12-Dihydroxyicosa-5,8,14-trienoic acid#14,15-DHET;(5Z,8Z,11…	0	1790	337.238	338.246	337.238	-0.0838754	C20H34O4	20	34	0	4	0	0	337.238	2510	1790	0.0142644	0.0143503	0.0139765	0.014345	0.0152047	0.0123865	0.0114545	0.0158024	0	0.0138169	0.0116572	0.014564	0.00963542	0.01205	0.0107977	0.0119312	0.0162346	0.017078	0.0161806	0.0140857	0
	0	0	1791	337.272	338.279	337.272	0.800294	C17H34N6O	17	34	6	1	0	0	337.272	2511	1791	0.15654	0.151659	0.0403367	0.0718462	0.0519066	0.0260406	0.0427859	0.0442302	0.0286951	0.0646044	0.0593996	0.0211079	0.108815	0.041562	0.0880277	0.0334463	0.0193305	0.0389304	0.0493383	0.0721121	0.113903
	(13Z)-Docosenoic acid;Erucic acid;cis-13-Docosenoic acid#Erucic acid (see KEGG C08316); (13Z)-docos-13-enoic acid [carboxylic acid]#Cetoleic acid; (11Z)-docos-11-enoic acid [carboxylic acid]#2,4-dimethyl-2-eicosenoic acid [Branched fatty acids [FA0102]]#cis-cetoleic acid; 11Z-docosenoic acid [Unsaturated fatty acids [FA0103]]#cis-erucic acid (see KEGG C08316); 13Z-docosenoic acid [Unsaturated fat…	0	1792	337.311	338.318	337.311	-0.0662089	C22H42O2	22	42	0	2	0	0	337.311	2512	1792	0.133137	0.0848989	0.10071	0.165043	0.0773762	0.146798	0.0853957	0.11175	0.0731662	0.0875438	0.120931	0.1022	0.155936	0.112614	0.137696	0.15357	0.112965	0.139906	0.110164	0.0840388	0.0765606
	0	0	1793	337.979	338.986	337.979	-0.0351768	C7H10N5O5PS2	7	10	5	5	1	2	337.979	2517	1793	0	0.0132584	0	0	0	0	0	0.0161916	0	0.0121394	0.0159605	0.00935926	0	0	0.00977639	0	0	0	0	0	0
	S-Sulfanylglutathione	0	1797	338.049	339.056	338.049	-0.0464667	C10H17N3O6S2	10	17	3	6	0	2	338.049	2522	1797	0.395943	0.321267	0.361135	0.374138	0.294969	0.376501	0.453387	0.399541	0.321147	0.583459	0.393334	0.410066	0.505849	0.703908	0.688001	0.489233	0.467533	0.717782	0.665751	0.722943	0.563974
	0	0	1798	338.062	339.069	338.062	0.258828	C15H18NO4PS	15	18	1	4	1	1	338.062	2523	1798	0.0130831	0.0154076	0.0127423	0.0138453	0.0154268	0.0109946	0.0116671	0.0168305	0	0.0180422	0.0169847	0.0131278	0.0160731	0.0153914	0.013848	0.0118524	0.010936	0.0122177	0.0160884	0.0139896	0
	0	0	1799	338.066	339.074	338.066	-0.0972856	C10H17N3O8S	10	17	3	8	0	1	338.066	2524	1799	0.0147796	0	0.0108446	0.0172904	0.0126521	0.0195374	0.0199516	0.0175475	0	0.0208951	0.0172332	0.0096847	0.0156531	0.0259964	0.0175275	0.0124016	0.0122154	0.0204792	0.0155928	0.0171597	0.028669
	0	0	1800	338.137	339.145	338.137	0.202086	C13H26NO7P	13	26	1	7	1	0	338.137	2525	1800	0	0	0	0.00980927	0	0	0.00976237	0	0	0.0104453	0.0100705	0	0.0190167	0	0.0131373	0.0109816	0	0.0130977	0.0262261	0.0144825	0
	0	0	1801	338.151	339.158	338.151	-0.0704596	C19H21N3O3	19	21	3	3	0	0	338.151	2526	1801	0.0138045	0	0	0.0126663	0	0.0161095	0.0140303	0.010656	0	0.0102097	0	0.0126283	0	0	0	0	0	0	0	0	0.0184534
	0	0	1803	338.188	339.195	338.187	0.694387	C20H25N3O2	20	25	3	2	0	0	338.188	2528	1803	0.0151236	0.0279317	0.0135161	0.0150383	0.015461	0.012367	0	0	0	0	0.0233022	0.0100395	0.012628	0.00957841	0.0109223	0	0	0	0.0194133	0.026639	0.0224266
	0	0	1804	338.252	339.26	338.252	-0.0857348	C20H37NOS	20	37	1	1	0	1	338.252	2530	1804	0.0131701	0.0185507	0.0130097	0.0119417	0.00876847	0.0121689	0.0143055	0.0130671	0	0	0.0159063	0.0134919	0	0.0150114	0	0.0176675	0.0149411	0	0	0	0
	0	0	1807	338.963	339.97	338.963	0.0855551	C7H9N4O6PS2	7	9	4	6	1	2	338.963	2535	1807	0.0151278	0	0.0139507	0	0	0	0.0114987	0.0172982	0.0131925	0.0154225	0.0150465	0	0	0.0128443	0	0	0	0	0	0.0141503	0
	D-Fructose 1,6-bisphosphate#D-Glucose 1,6-bisphosphate;D-Glucose 1,6-biphosphate#beta-D-Fructose 2,6-bisphosphate;D-Fructose 2,6-bisphosphate#1D-myo-Inositol 1,4-bisphosphate;D-myo-Inositol 1,4-bisphosphate;myo-Inositol 1,4-bisphosphate;Inositol 1,4-bisphosphate#alpha-D-Glucose 1,6-bisphosphate;alpha-D-Glucose 1,6-biphosphate#D-Mannose 1,6-bisphosphate#D-Tagatose 1,6-bisphosphate#D-myo-Inositol 1…	0	1808	338.989	339.996	338.989	-0.0825986	C6H14O12P2	6	14	0	12	2	0	338.989	2536	1808	0.0131508	0.0139913	0.0172986	0.023504	0.0166202	0.0206218	0.0317604	0.0305805	0.0227301	0.0285123	0.0225062	0.0246684	0.0194344	0.0337527	0.0353399	0.0222384	0.0263842	0.0333773	0.0275742	0.0255842	0.029629
	0	0	1810	339.021	340.028	339.021	0.563511	C13H13N2O5PS	13	13	2	5	1	1	339.021	2538	1810	0.0328272	0.0230662	0.0300971	0.0324904	0.0430696	0.0373212	0.0323611	0.0456602	0.0404744	0.0442291	0.032811	0.0179056	0.0330823	0.0245774	0.0241637	0.0229166	0.0234073	0.0161292	0.021133	0.0307856	0.0249224
	0	0	1811	339.037	340.044	339.036	0.48065	C6H18N2O10P2	6	18	2	10	2	0	339.037	2539	1811	0.0451766	0.0251162	0.0432321	0.0529494	0.0473751	0.0310393	0.0529483	0.0384648	0.0295709	0.0399756	0.0489787	0.0387862	0.0591812	0.0445746	0.0848301	0.0347116	0.0584848	0.0877969	0.0635562	0.0663667	0.0626837
	0	0	1812	339.063	340.07	339.063	0.293344	C18H16N2OS2	18	16	2	1	0	2	339.063	2541	1812	0	0	0	0.014908	0.0168901	0.0141127	0.0170345	0.0150626	0	0.012305	0.00967006	0.0166043	0.0176483	0.012582	0.0163515	0.0149355	0.0101641	0.016168	0.016768	0	0
	0	0	1814	339.078	340.086	339.079	-0.0724994	C11H21N2O6PS	11	21	2	6	1	1	339.078	2543	1814	0.0256506	0.0185627	0.0312629	0.0323455	0.0284775	0.0284145	0.0380137	0.0334863	0.0285646	0.0337147	0.0277511	0.0236878	0.0294134	0.0306797	0.0264738	0.0248178	0.0290214	0.0286078	0.0183719	0.0264581	0.0331862
	0	0	1815	339.14	340.147	339.14	-0.149844	C17H20N6S	17	20	6	0	0	1	339.14	2544	1815	0	0	0	0	0.00926461	0	0.0108413	0.0125077	0.0161869	0.0108096	0	0	0	0	0.00940008	0	0	0	0	0	0
	0	0	1816	339.181	340.189	339.181	-0.273629	C18H28O6	18	28	0	6	0	0	339.181	2545	1816	0.0379835	0.0367492	0	0.0264141	0.0314369	0	0.0264335	0.0408572	0.0358171	0.027583	0	0.032483	0.026748	0.0394718	0.0308916	0.0425075	0.0265408	0.0425225	0.0551022	0	0
	0	0	1818	339.189	340.196	339.189	0.335616	C12H28N4O7	12	28	4	7	0	0	339.189	2547	1818	0.0572658	0.150899	0	0.0132078	0.00981845	0.0157312	0.0230855	0.0202104	0	0.0221741	0.0210915	0	0.04068	0.0412441	0.0362714	0.0353493	0.0234823	0.0161716	0.0277802	0	0.0279827
	0	0	1821	339.2	340.207	339.2	-0.0583491	C19H32O3S	19	32	0	3	0	1	339.2	2551	1821	4.9344	7.55372	6.4274	4.4118	4.13389	4.69921	1.10844	0.522585	1.54368	1.71791	7.75182	1.59495	4.61476	0.7932	3.83665	2.34537	0.963527	1.91335	5.46073	7.50986	6.01961
	0	0	1822	339.207	340.214	339.207	0.137084	C13H32N4O4S	13	32	4	4	0	1	339.207	2556	1822	0.225657	0.525114	0.0379207	0.0703648	0.0338679	0.0671791	0.085448	0.0834596	0.0371271	0.0825756	0.0726001	0.0453241	0.14953	0.176316	0.147378	0.176269	0.105246	0.0831788	0.137681	0.0657375	0.127368
	0	0	1823	339.218	340.225	339.218	-0.249733	C19H32O5	19	32	0	5	0	0	339.218	2557	1823	0	0.0117637	0	0.00899613	0.010875	0	0	0	0.0135817	0.010819	0.0137864	0.0130087	0.00998286	0	0.00991787	0.0122288	0.0124683	0	0	0	0
	Dimethisterone;Dimethisterone anhydrous#5alpha,17alpha-Pregn-2-en-20-yn-17-ol acetate;17alpha-Ethynyl-5alpha-androst-2-en 17beta-acetate	0	1824	339.233	340.24	339.233	-0.0390027	C23H32O2	23	32	0	2	0	0	339.233	2558	1824	0.014036	0	0.0155538	0.0102978	0	0.0137831	0.0164402	0.0164186	0.0163035	0	0.0145984	0.0128267	0	0.0102177	0.009587	0	0.0131752	0	0	0	0
	15S-HpEDE; 15S-hydroperoxy-11Z,13E-eicosadienoic acid [Hydroperoxy fatty acids [FA0104]]#PGE1 alcohol; 1,11R,15S-trihydroxy-13E-prosten-9-one [Prostaglandins [FA0301]]#11-deoxy-PGF1a; 9S,15S-dihydroxy-13E-prostaenoic acid [Prostaglandins [FA0301]]#11-deoxy-PGF1b; 9R,15S-dihydroxy-13E-prostaenoic acid [Prostaglandins [FA0301]]#PGF2alpha alcohol; 1,9S,11R,15S-tetrahydroxy-5Z,13E-prostadiene [Prosta…	0	1825	339.254	340.261	339.254	-0.104064	C20H36O4	20	36	0	4	0	0	339.254	2559	1825	0.0202642	0.0178515	0.017691	0.0186375	0.0318288	0.0164011	0.0165478	0.0192273	0.0224019	0.0191502	0.0176829	0.0186429	0.0172042	0.012697	0.0220928	0.0244238	0.0244917	0.020716	0	0.023133	0.0379591
	0	0	1826	339.302	340.309	339.302	-0.261838	C20H40N2O2	20	40	2	2	0	0	339.302	2560	1826	0.0145871	0.0145088	0.0430242	0.0137737	0	0	0	0.0156422	0.0370233	0	0	0.0137149	0.0100131	0	0.0123765	0	0	0	0	0	0
	Docosanoic acid;Docosanoate;Behenic acid#Behenic acid (see KEGG C08281); Docosanoic acid [carboxylic acid]#Behenic acid (see KEGG C08281); docosanoic acid [Straight chain fatty acids [FA0101]]#Isobehenic acid; 20-methyl-heneicosanoic acid [Branched fatty acids [FA0102]]#19-methyl-heneicosanoic acid [Branched fatty acids [FA0102]]#3-methyl-heneicosanoic acid [Branched fatty acids [FA0102]]#Eicosyl…	1	1827	339.327	340.334	339.327	-0.0516965	C22H44O2	22	44	0	2	0	0	339.327	2561	1827	0.181121	0.12734	0.184588	0.207702	0.146947	0.170396	0.145794	0.185924	0.154542	0.145327	0.174987	0.166321	0.171459	0.150801	0.528103	0.202027	0.1544	0.192004	0.177614	0.150632	0.132087
	0	0	1830	340.041	341.049	340.041	0.129396	C14H16NO5PS	14	16	1	5	1	1	340.041	2569	1830	0	0	0.0106195	0	0	0	0	0	0.0123644	0.013337	0.0106573	0	0	0	0	0	0	0	0	0	0
	0	0	1831	340.044	341.052	340.044	-0.226809	C14H11N7S2	14	11	7	0	0	2	340.044	2570	1831	0.0334493	0.0283887	0.0327072	0.0364547	0.0344535	0.0374794	0.0403287	0.0383345	0.0233761	0.0523304	0.0350784	0.0319472	0.0451049	0.063134	0.0574047	0.0432966	0.0425275	0.0622283	0.0528496	0.0642147	0.0621588
	0	0	1832	340.058	341.066	340.058	0.202627	C17H15N3OS2	17	15	3	1	0	2	340.058	2571	1832	0.0174631	0.0180982	0.0171194	0.0119861	0.0140535	0.0182031	0.0122109	0.0199391	0.0314103	0.0183215	0.012954	0.0185264	0.0145574	0.0105299	0.0120306	0.0109444	0	0	0.0170641	0	0
	0	0	1834	340.199	341.206	340.199	0.899053	C15H27N5O4	15	27	5	4	0	0	340.199	2573	1834	0.0351192	0.0540382	0.0489717	0.0312536	0.0322781	0.0326263	0	0	0.0132119	0.0109957	0.0519128	0.0102958	0.0386195	0.0100462	0.0264435	0.0174259	0.0121297	0.01355	0.0433482	0.0471035	0.0501589
	0	0	1835	340.268	341.275	340.268	-0.0478799	C20H39NOS	20	39	1	1	0	1	340.268	2576	1835	0.044196	0.0632507	0.0473481	0.0587702	0.0376004	0.0722932	0.0795559	0.0829224	0.0433787	0.0485547	0.0568698	0.0526523	0.0603304	0.0670181	0.0694143	0.0878222	0.0683958	0.0492748	0.0713764	0.0342659	0.0494405
	Stearoylglycine [carboxylic acid]#N-stearoyl glycine; N-octadecanoyl-glycine [N-acyl amines [FA0802]]#N-palmitoyl GABA; N-hexadecanoyl-gamma-aminobutyric acid [N-acyl amines [FA0802]]#Cer(d18:1/2:0); N-(acetyl)-sphing-4-enine [N-acylsphingosines (ceramides) [SP0201]]	0	1836	340.286	341.293	340.286	-0.18304	C20H39NO3	20	39	1	3	0	0	340.286	2577	1836	0	0	0	0.00966022	0.00874129	0.0132493	0	0	0	0	0	0	0	0	0	0	0	0	0	0	0
	0	0	1837	340.98	341.987	340.98	0.162602	C5H16N2O7P2S2	5	16	2	7	2	2	340.98	2580	1837	0.0215849	0	0.016933	0.0103742	0.0118501	0.0148648	0.0123523	0.00963552	0.0208281	0.0112239	0.0163848	0.0124861	0.0143826	0.0173058	0.0138338	0.0124565	0.0137618	0.0146559	0.0161887	0.0137969	0.0238964
	0	0	1838	341.077	342.085	341.077	0.147937	C9H18N4O8S	9	18	4	8	0	1	341.077	2581	1838	0.188897	0.179624	0.034207	0.0294034	0.0370499	0.0274321	0.0313573	0.0540541	0.0330085	0.0522925	0.0246565	0.0167758	0.0227116	0.0187042	0.028521	0.0116278	0.0219213	0.0201367	0.0598745	0.026995	0.025729
	Sucrose;Cane sugar;Saccharose;1-alpha-D-Glucopyranosyl-2-beta-D-fructofuranoside#Cellobiose;1-beta-D-Glucopyranosyl-4-D-glucopyranose#Maltose;Malt sugar;alpha-D-Glucopyranosyl-(1->4)-D-glucopyranose#Lactose;1-beta-D-Galactopyranosyl-4-alpha-D-glucopyranose;Milk sugar;alpha-Lactose;Anhydrous lactose#Isomaltose;Brachiose#alpha-Maltose;alpha-Malt sugar#alpha,alpha-Trehalose;alpha,alpha'-Trehalose;Tr…	0	1839	341.109	342.116	341.109	-0.0624199	C12H22O11	12	22	0	11	0	0	341.109	2582	1839	0.0256491	0.0326001	0.0207182	0.0214149	0.240079	0.0134431	0.0305923	0.0301384	0.0523122	0.0526411	0.0304619	0.0186045	0.0351023	0.0257586	0.105737	0.0133985	0.0235661	0.0194063	0.0296488	0.0294715	0.018461
	0	0	1840	341.114	342.122	341.114	-0.0368088	C18H18N2O5	18	18	2	5	0	0	341.114	2583	1840	0	0	0	0.00868239	0	0	0	0.0100553	0	0.0101703	0	0	0	0.0141103	0	0.00944994	0	0	0	0	0
	0	0	1841	341.147	342.154	341.147	-0.060581	C14H22N4O6	14	22	4	6	0	0	341.147	2584	1841	0.0328024	0.0269378	0.0353797	0.0137303	0.0121867	0.0259454	0.0213546	0.031679	0.0443363	0.012055	0.0167182	0.0116628	0.0110569	0.0162345	0.0166187	0.00916379	0.0106678	0.0139345	0.014564	0.0158346	0
	methyl 9,12-dihydroxy-13-oxo-10-octadecenoate [Hydroxy fatty acids [FA0105]]#methyl 10,13-dihydroxy-9-oxo-11-octadecenoate [Hydroxy fatty acids [FA0105]]#2,3-Dinor-TXB1; 9S,11,15S-trihydroxy-2,3-dinor-thrombox-13E-en-1-oic acid [Thromboxanes [FA0303]]	0	1844	341.233	342.241	341.233	-0.0502296	C19H34O5	19	34	0	5	0	0	341.233	2590	1844	0	0.0141792	0.0121352	0.0123255	0.0369363	0	0.0138526	0.0170159	0.0198803	0.0144142	0.0195603	0.0109151	0.0154888	0.0127027	0.0153443	0.0190672	0.018377	0.0116342	0.018174	0.0180958	0.0236874
	Eicosanedioic acid; Eicosanedioic acid [Dicarboxylic acids [FA0117]]#PGF1a alcohol; 1,9S,11R,15S-tetrahydroxy-13E-prostaene [Prostaglandins [FA0301]]	0	1845	341.27	342.277	341.27	-0.0223196	C20H38O4	20	38	0	4	0	0	341.27	2591	1845	0.0226304	0.0220603	0.0151397	0.0294481	0.0844446	0.016427	0.0198972	0.0260493	0.0179092	0.0287595	0.0193089	0.0158323	0.0229112	0.0131663	0.0187602	0.0198004	0.023675	0.0168597	0.0248421	0.0199635	0.0215706
	0	0	1849	341.979	342.986	341.979	-0.0722501	C8H11NO10P2	8	11	1	10	2	0	341.979	2598	1849	0.0264313	0.0271954	0.0261729	0.0271573	0.0267466	0.0300646	0.0297077	0.0326757	0.0336916	0.0276821	0.0230788	0.0149633	0.0284783	0.0219167	0.02384	0.0212443	0.0212834	0.0189511	0.0206066	0.0195834	0.0297728
	0	0	1850	342.017	343.024	342.017	0.290433	C8H14N3O8PS	8	14	3	8	1	1	342.017	2599	1850	0.103059	0.0935596	0.0850618	0.110995	0.0852856	0.0950846	0.114459	0.0975782	0.0813397	0.117265	0.110271	0.114343	0.162007	0.212066	0.129462	0.151743	0.106011	0.181277	0.134786	0.158984	0.130104
	0	0	1851	342.044	343.051	342.044	0.241685	C17H13NO5S	17	13	1	5	0	1	342.044	2600	1851	0.0216926	0.0163549	0.0329244	0.0260146	0.022373	0.0282806	0.023663	0.027979	0.0273333	0.0192041	0.0271904	0.0165392	0.028853	0.0286663	0.0211838	0.0298225	0.0226496	0.0191729	0.0227015	0.0254971	0.0251141
	0	0	1852	342.057	343.064	342.057	0.14835	C14H18NO5PS	14	18	1	5	1	1	342.057	2601	1852	0.0155646	0.0125024	0.0177529	0.0147593	0.0155512	0.0151939	0.0144854	0.0187734	0.0158185	0.0119751	0.0142163	0.0148924	0.0178405	0.0198995	0.0113342	0.0156077	0.0136067	0.0221878	0	0.0191197	0
	0	0	1853	342.074	343.081	342.074	0.261031	C17H17N3OS2	17	17	3	1	0	2	342.074	2602	1853	0.12494	0.115256	0.163858	0.109857	0.127182	0.124683	0.131531	0.138709	0.164726	0.100096	0.141418	0.148216	0.11346	0.103722	0.0740103	0.108249	0.099377	0.0804495	0.0659267	0.0860993	0.0913012
	0	0	1854	342.081	343.088	342.081	0.319892	C18H17NO4S	18	17	1	4	0	1	342.081	2603	1854	0.0261175	0.0307235	0.0108368	0.00954006	0.00969223	0	0	0.0104258	0.0139077	0.0117072	0	0.00946182	0.0116723	0.013238	0	0.00912477	0.0193159	0.0168532	0.0278218	0.0150945	0
	0	0	1856	342.157	343.164	342.157	-0.284957	C17H29NO2S2	17	29	1	2	0	2	342.157	2605	1856	0	0.0138246	0	0	0	0	0	0	0	0.0200659	0	0	0	0	0	0	0	0	0	0.014637	0
	0	0	1857	342.284	343.291	342.284	-0.0603798	C20H41NOS	20	41	1	1	0	1	342.284	2609	1857	0.0206676	0.0162415	0.0278732	0.0283338	0.0182352	0.0221937	0.0242512	0.0282172	0.0265477	0.027947	0.0225246	0.0207796	0.0234738	0.0280193	0.0223725	0.0172887	0.0187214	0.0241891	0.0250586	0.0216295	0.0274859
	0	0	1858	343.019	344.027	343.019	0.0444581	C9H17N2O6PS2	9	17	2	6	1	2	343.019	2613	1858	0.0102122	0.0187985	0.0118143	0.0134805	0.0327056	0.0117786	0	0.0150578	0.0187971	0	0	0.0127932	0	0	0	0	0.0182125	0	0	0	0
	0	0	1864	343.077	344.085	343.077	-0.04731	C15H21O5PS	15	21	0	5	1	1	343.077	2619	1864	0.0199903	0.014086	0.0147009	0.012583	0.0174205	0.0179255	0.00978502	0.0165765	0.0149734	0.0135314	0.0148505	0.0189547	0.0105576	0.0119313	0.0137638	0.0126902	0.0178523	0.0107643	0	0.0171953	0
	0	0	1865	343.091	344.098	343.091	-0.0687368	C10H21N2O9P	10	21	2	9	1	0	343.091	2620	1865	0.015118	0.0151404	0.0196204	0.0217951	0.0219361	0.0201129	0.0211757	0.0267402	0.019421	0.0219416	0.024834	0.0210856	0.0282612	0.025846	0.0238892	0.0202338	0.0177334	0.0193567	0.0289595	0.02185	0.019119
	0	0	1866	343.11	344.117	343.11	0.511081	C11H25N2O6PS	11	25	2	6	1	1	343.11	2621	1866	0.0116115	0.0145701	0.0106123	0	0	0.0153554	0.01187	0.0195605	0.015275	0.0123954	0.0120902	0.00976492	0.014982	0.016523	0	0.0097009	0	0	0.0169983	0.0197131	0
	0	0	1868	343.13	344.137	343.13	0.0421735	C18H20N2O5	18	20	2	5	0	0	343.13	2623	1868	0.0235536	0	0	0.040342	0	0.0373454	0.0367647	0	0	0.0421282	0.0229616	0.0285084	0.0274634	0.0298681	0.024312	0.0307276	0	0.0212575	0	0	0.0487035
	0	0	1869	343.213	344.22	343.213	-0.119765	C18H32O6	18	32	0	6	0	0	343.213	2624	1869	0	0.0128292	0	0.0171403	0.0750052	0	0.00986413	0.0147794	0.0129526	0.0158648	0.0105837	0.0148441	0.00982333	0	0.0170879	0.0137974	0.0206289	0.012718	0.0198414	0.0298633	0.0183857
	0	0	1875	344.027	345.034	344.027	-0.66734	C13H15NO6S2	13	15	1	6	0	2	344.027	2632	1875	0.0502569	0.064942	0.0505506	0.0411453	0.0354495	0.0420012	0.0529265	0.0552097	0.0572145	0.0913704	0.0443899	0.0424357	0.063439	0.062008	0.0497587	0.0415206	0.0505996	0.0424135	0.0290028	0.0533034	0.0522861
	0	0	1877	344.032	345.04	344.032	0.289339	C8H16N3O8PS	8	16	3	8	1	1	344.032	2634	1877	2.29572	1.56699	2.34678	2.60294	2.80702	2.77432	3.38609	3.68791	2.61864	3.02286	3.33444	2.2652	2.96145	2.43642	2.00767	1.66357	1.28281	1.37516	1.76152	1.88951	2.01168
	0	0	1883	344.06	345.067	344.06	0.235424	C17H15NO5S	17	15	1	5	0	1	344.06	2642	1883	0	0	0	0.0107717	0.0194601	0.0140608	0	0.0160797	0	0	0.0124728	0	0.0155748	0	0.00954992	0	0	0	0	0.0129185	0
	0	0	1884	344.112	345.119	344.112	-0.0558278	C11H24NO9P	11	24	1	9	1	0	344.112	2643	1884	0.0123536	0.0120348	0	0.0122295	0.0104571	0	0.0110881	0.0119404	0	0.0206159	0	0	0	0	0	0	0	0	0	0.0188778	0
	0	0	1885	344.135	345.142	344.135	-0.0612695	C15H23NO8	15	23	1	8	0	0	344.135	2644	1885	0.0271409	0.0315914	0.0236008	0.0205302	0.0219309	0.0155766	0.0252008	0.0162771	0.0185052	0.0179018	0.021402	0.0187613	0.022713	0.0299573	0.0189538	0.0167744	0.0249016	0.0234547	0	0.0184968	0.0300044
	0	0	1886	344.208	345.215	344.208	-0.204286	C17H31NO6	17	31	1	6	0	0	344.208	2645	1886	0.0103934	0	0.0110106	0.0183311	0.0181906	0.0158655	0.0204081	0.0108352	0.0674363	0.0128867	0.0160027	0.0664342	0.0168562	0.0511486	0.0147934	0.0786098	0.0133779	0.0156262	0.0230318	0	0.0372622
	0	0	1890	345.011	346.018	345.011	-0.860964	C13H14O7S2	13	14	0	7	0	2	345.011	2652	1890	0.474975	0.559623	0.385067	0.303679	0.33278	0.304816	0.371144	0.436121	0.354623	0.514685	0.38539	0.302409	0.442509	0.441679	0.384873	0.305341	0.343461	0.305296	0.280906	0.325464	0.362115
	Nifedipine#Miraxanthin-V	0	1891	345.109	346.116	345.109	-0.0976705	C17H18N2O6	17	18	2	6	0	0	345.109	2656	1891	0.0149658	0.0145504	0.013525	0.0232121	0.017143	0.0242705	0.0207089	0.0135102	0	0.0204875	0.0113389	0.0169488	0.0157958	0.0216065	0.0169319	0.0121977	0.0124511	0.0131557	0	0	0
	0	0	1892	345.143	346.151	345.143	-0.0562578	C11H27N2O8P	11	27	2	8	1	0	345.143	2657	1892	0.0492357	0.0300449	0.0575875	0.0566991	0.051695	0.0471697	0.0774092	0.0922335	0.0945673	0.0898221	0.0806528	0.0660773	0.0546027	0.0449659	0.0505064	0.0397653	0.0367424	0.0372397	0.0385574	0.0534372	0.0505995
	Ginkgoic acid;Ginkgolic acid#Taxa-4(20),11(12)-dien-5alpha-acetoxy-10beta-ol;10beta-Hydroxytaxa-4(20),11-dien-5alpha-yl acetate;5alpha-Acetoxytaxa-4(20),11(12)-dien-10beta-ol#3alpha,21-Dihydroxy-D-homo-5beta-pregn-17a(20)-en-11-one#Taxa-4(20),11(12)-dien-5alpha-acetoxy-10beta-ol (see KEGG C11898) [C20 isoprenoids (diterpenes) [PR0104]]#1alpha,22-dihydroxy-23,24,25,26,27-pentanorvitamin D3 / 1alph…	0	1893	345.243	346.251	345.244	-0.131067	C22H34O3	22	34	0	3	0	0	345.243	2658	1893	0	0	0	0.0089076	0.0100501	0.0116931	0	0.013908	0	0.0177896	0.00955814	0	0	0.0131493	0.0116869	0	0.0145276	0.0147926	0.0151049	0	0
	0	0	1898	346.033	347.04	346.033	0.787429	C15H13N3O3S2	15	13	3	3	0	2	346.033	2669	1898	0.0123098	0	0.0145094	0.00931492	0.00940709	0	0.00996369	0	0	0	0.0140377	0	0.0110242	0.0118227	0.0110834	0	0	0	0	0	0.0210316
	0	0	1899	346.037	347.044	346.037	-0.025165	C9H18NO9PS	9	18	1	9	1	1	346.037	2670	1899	0.0339348	0.0305226	0.0383403	0.0374112	0.0423232	0.045229	0.0561396	0.0471584	0.0347193	0.0418783	0.0483909	0.0330563	0.0439773	0.0303744	0.0345264	0.0249396	0.0173728	0.0289119	0.029487	0.030645	0.0325768
	0	0	1900	346.038	347.045	346.038	-0.197562	C10H14N5O5PS	10	14	5	5	1	1	346.038	2671	1900	0.0119675	0.0111518	0.0134581	0.012983	0.0117757	0.0124046	0.0149019	0.0110876	0	0	0	0	0.0122088	0.0124951	0	0.0113073	0	0.0114173	0	0.0144861	0
	AMP;Adenosine 5'-monophosphate;Adenylic acid;Adenylate;5'-AMP;5'-Adenylic acid;5'-Adenosine monophosphate;Adenosine 5'-phosphate#dGMP;2'-Deoxyguanosine 5'-monophosphate;2'-Deoxyguanosine 5'-phosphate;Deoxyguanylic acid;Deoxyguanosine monophosphate#Adenosine 2'-phosphate;2'-Adenylic acid;Adenosine-2'-monophosphate;AMP 2'-phosphate#3'-AMP;3'-Adenylic acid;3'-Adenosine monophosphate;Adenosine-3'-mon…	0	1908	346.056	347.063	346.056	-0.165436	C10H14N5O7P	10	14	5	7	1	0	346.056	2690	1908	56.8652	39.8404	63.2826	72.7855	68.8458	61.8101	72.0915	66.2836	49.9198	59.541	66.0519	56.9704	76.8615	66.4925	62.0814	53.8467	48.3876	48.5777	53.6233	59.2534	55.6464
	0	0	1917	346.127	347.135	346.127	-0.0668107	C11H26NO9P	11	26	1	9	1	0	346.127	2714	1917	0.178562	0.0524754	0.108019	0.0908611	0.109598	0.0893185	0.126678	0.118624	0.1123	0.217054	0.18052	0.0962379	0.097094	0.0713744	0.0912284	0.0640284	0.0667846	0.0602612	0.092389	0.0962913	0.0776677
	0	1	1919	346.196	347.203	346.196	-0.0139401	C19H29N3OS	19	29	3	1	0	1	346.196	2716	1919	0.181367	0.255206	0.144045	0.0835695	0.101373	0.152903	0.15379	0.25662	0.154617	0.179308	0.0123622	0.144074	0.113268	0.153852	0.227573	0.151978	0.0968258	0.22842	0.293252	0.126025	0.125609
	0	0	1926	347.026	348.033	347.025	0.327446	C7H17N4O6PS2	7	17	4	6	1	2	347.026	2725	1926	0	0	0	0.0131647	0.0105775	0.0111235	0	0	0	0.0107148	0.0102601	0	0	0.0158899	0	0.00920694	0	0	0	0	0
	IMP;Inosinic acid;Inosine monophosphate;Inosine 5'-monophosphate;Inosine 5'-phosphate;5'-Inosinate;5'-Inosinic acid;5'-Inosine monophosphate;5'-IMP#Inosinic acid (see KEGG C00130); [3,4-dihydroxy-5-(6-hydroxypurin-9-yl)-oxolan-2-yl]methoxyphosphonic acid [secondary alcohol]#Inosine 2'-phosphate [primary alcohol]	0	1929	347.04	348.047	347.04	-0.0303769	C10H13N4O8P	10	13	4	8	1	0	347.04	2728	1929	0.14474	0.128258	0.0945586	0.116059	0.104873	0.266101	0.193245	0.104322	0.0429126	0.405114	0.245094	0.139091	0.226416	1.04941	0.869076	0.187613	0.126623	0.341793	0.256219	0.155644	0.150425
	0	0	1930	347.049	348.056	347.049	-0.802051	C11H16N4O5S2	11	16	4	5	0	2	347.049	2729	1930	0.0103118	0	0.0121338	0.0152468	0.0129973	0.0112158	0.0159266	0.0115771	0	0	0.0105176	0.0109152	0.011372	0	0.0142328	0.0127049	0	0	0	0.0129134	0
	0	0	1932	347.064	348.071	347.064	-0.010148	C6H18N6O7P2	6	18	6	7	2	0	347.064	2737	1932	0.0172446	0.0126125	0.0205782	0.0210222	0.0180241	0.0155017	0.0210735	0.0205698	0.0168305	0.0178939	0.0181651	0	0.0236206	0.0205468	0.0196861	0.0202108	0	0.0139207	0.0177796	0.0202102	0.0203149
	0	0	1934	347.125	348.132	347.125	-0.0482161	C17H20N2O6	17	20	2	6	0	0	347.125	2739	1934	0.0106157	0	0	0	0.0113842	0.0119199	0	0.0100398	0	0	0	0	0	0.0102717	0	0.0121978	0	0	0	0	0
	Gibberellin A53#Ingenol#Gibberellin A14#Gibberellin A15 open lactone#Gibberellin A53 (see KEGG C06094) [C20 isoprenoids (diterpenes) [PR0104]]#Gibberellin A14 (see KEGG C11858) [C20 isoprenoids (diterpenes) [PR0104]]#Gibberellin A15 (see KEGG C11860) [C20 isoprenoids (diterpenes) [PR0104]]#Novaxenicins A [C20 isoprenoids (diterpenes) [PR0104]]	0	1936	347.186	348.194	347.186	0.0028803	C20H28O5	20	28	0	5	0	0	347.186	2741	1936	0.0139436	0.0181393	0.0106473	0.0137821	0.0163826	0	0.0119907	0.0161675	0.0128302	0.0189493	0.0237221	0.0147825	0	0	0	0	0	0	0.0147473	0.0139882	0.0179258
	Anacardic acid#17beta-Hydroxy-2alpha-(methoxymethyl)-17-methyl-5alpha-androstan-3-one	0	1937	347.259	348.266	347.259	-0.0460089	C22H36O3	22	36	0	3	0	0	347.259	2743	1937	0.0219233	0.0169402	0.0183475	0.0255266	0.0135426	0.0193674	0.0176877	0.0205981	0	0.0243744	0.017732	0	0.0156997	0.0271206	0.0125815	0.0143468	0.0144515	0.0151	0	0	0.0202374
	0	0	1941	348.06	349.068	348.06	-0.535347	C11H16N3O8P	11	16	3	8	1	0	348.06	2749	1941	0.692659	0.484988	0.774525	0.827788	0.811089	0.7406	0.815061	0.75495	0.622699	0.693658	0.78059	0.695661	0.8364	0.774106	0.716531	0.655611	0.609349	0.595911	0.636437	0.730111	0.711924
	0	0	1942	348.064	349.071	348.064	0.427126	C8H20N3O8PS	8	20	3	8	1	1	348.064	2751	1942	0	0.0137284	0.021828	0	0.0184732	0.0182844	0.0204163	0.0199758	0	0	0	0	0.0192569	0	0.0146862	0	0.0140852	0	0.0169017	0.0177514	0.0228017
	S-(Formylmethyl)glutathione	0	1944	348.087	349.094	348.087	-0.241195	C12H19N3O7S	12	19	3	7	0	1	348.087	2753	1944	0	0	0.0135068	0.0110802	0	0	0.0127151	0.0123311	0	0.0113592	0.0116424	0.0122297	0.00942602	0	0.0127254	0	0	0	0	0	0
	0	0	1945	348.091	349.098	348.091	0.214743	C17H19NO5S	17	19	1	5	0	1	348.091	2754	1945	0.045691	0.0389377	0.0336169	0.0286431	0.0346728	0.0266785	0.036527	0.0261567	0.0274649	0.025343	0.0326427	0.0280682	0.0356972	0.0444541	0.0274309	0.0345626	0.0334081	0.0240589	0.0239064	0.0258184	0.0411195
	0	0	1948	348.955	349.963	348.955	-0.0169907	C8H6N4O8S2	8	6	4	8	0	2	348.955	2758	1948	0.0146776	0	0.0159586	0.0114484	0.0129212	0.0124012	0.0127882	0	0.0145703	0.0155293	0.0110097	0.0180988	0	0.0114334	0.0146539	0	0.0130665	0.0126051	0	0	0.0224589
	Apigenin 7-sulfate [Flavones and Flavonols [PK1211]]	0	1949	349.002	350.01	349.002	-0.0618305	C15H10O8S	15	10	0	8	0	1	349.002	2759	1949	0.0175563	0	0.0345891	0.0270436	0.0499355	0	0.0406119	0.0301905	0.0442038	0.0608176	0.0333947	0.058975	0.0111881	0	0	0	0.0278901	0.013545	0.0149529	0.0628167	0.0398635
	0	0	1950	349.057	350.064	349.057	-0.0775031	C8H20N2O9P2	8	20	2	9	2	0	349.057	2760	1950	0.0148079	0	0.0111172	0.0200697	0.0192318	0.0166769	0.0153268	0.0120456	0	0.0131057	0.0145365	0.0120454	0.0137207	0.0104626	0.0164967	0.0142973	0.0107388	0	0	0.0171104	0
	0	0	1951	349.102	350.109	349.102	0.159908	C20H18N2O2S	20	18	2	2	0	1	349.102	2762	1951	0	0	0	0	0.0130916	0.0142144	0.0122919	0.0115885	0.0156059	0.0130379	0.0110006	0	0	0.0114744	0	0	0	0	0	0	0
	0	0	1952	349.106	350.113	349.106	0.386442	C14H23O8P	14	23	0	8	1	0	349.106	2763	1952	0	0	0	0.0104785	0.00899063	0	0	0.0155118	0.0298238	0.0107014	0	0.0236221	0	0.0160118	0.0154642	0.0231335	0.0101781	0	0.0188388	0	0.0231627
	(5Z,13E)-11alpha-Hydroxy-9,15-dioxoprost-13-enoate;(5Z)-(15S)-11alpha-Hydroxy-9,15-dioxoprosta-13-enoate#(5Z,13E)-9alpha-Hydroxy-11,15-dioxoprosta-5,13-dienoate#(5Z,13E)-6,9alpha-Epoxy-11alpha-hydroxy-15-oxoprosta-5,13-dienoate#Prostaglandin E3#Prostaglandin D3#8-iso-15-keto-PGE2; (Z)-7-[(1S,2R,3R)-3-hydroxy-5-oxo-2-[(E)-3-oxooct-1-enyl]cyclopentyl]hept-5-enoic acid [ketone]#Prostaglandin E3 (see…	0	1953	349.202	350.209	349.202	-0.0697504	C20H30O5	20	30	0	5	0	0	349.202	2764	1953	0.0162039	0.0130182	0	0.013369	0.013512	0	0.0105863	0.0148136	0	0.0135318	0.0233355	0.0154593	0.0101183	0	0	0.00898676	0.0151058	0.0163787	0	0	0
	Tetrahydrocorticosterone#3alpha,20alpha,21-Trihydroxy-5beta-pregnane-11-one#3alpha,17alpha,21-Trihydroxy-5beta-pregnan-20-one;Tetrahydro-11-deoxycortisol#5beta-Pregnane-3alpha,17alpha,20alpha-triol-11-one;Pregnanetriolone;(3alpha,5beta,20S)-3,17,20-Trihydroxypregnan-11-one#3alpha,11beta,17alpha-Trihydroxy-5beta-pregnan-20-one;Tetrahydro-21-deoxycortisol#(10)-Gingerol#Tetrahydrocorticosterone (see…	0	1954	349.238	350.246	349.238	-0.106397	C21H34O4	21	34	0	4	0	0	349.238	2765	1954	0	0	0.0130533	0.00903333	0.011257	0	0	0	0	0	0.0162001	0.0200974	0	0	0	0	0	0.010488	0	0.018854	0
	0	0	1955	349.242	350.249	349.242	0.0039056	C18H38O4S	18	38	0	4	0	1	349.242	2766	1955	0	0	0	0	0.0164912	0	0	0	0	0	0.0138246	0	0	0	0	0.0106097	0.0209713	0.0141295	0	0	0
	N-Acetyl-4-O-acetylneuraminate;N,4-O-Diacetylneuraminate#N-Acetyl-7-O-acetylneuraminate;N,7-O-Diacetylneuraminate#N-Acetyl-9-O-acetylneuraminate;N,9-O-Diacetylneuraminate#N-Acetyl-7-O-acetylneuraminic acid (see KEGG C04016); (2S,4S,5R,6R)-5-acetamido-6-(1-acetyloxy-2,3-dihydroxypropyl)-2,4-dihydroxyoxane-2-carboxylic acid [hemiacetal]#N-Acetyl-9-O-acetylneuraminic acid; 9-acetate N-acetyl-neurami…	0	1960	350.109	351.117	350.109	-0.0746196	C13H21NO10	13	21	1	10	0	0	350.109	2772	1960	0.0168188	0.0131035	0.0133471	0.0171545	0.0226771	0.0233404	0.0288455	0.0339928	0.0208757	0.031876	0.0228815	0.0210725	0.0256582	0.0249495	0.0267751	0.0308255	0.0214241	0.0215642	0.0194338	0.026955	0.028455
	5,7,4'-Trihydroxyflavanone 7-sulfate [Flavanones [PK1214]]	0	1962	351.018	352.025	351.018	-0.0854657	C15H12O8S	15	12	0	8	0	1	351.018	2776	1962	0	0	0	0	0	0	0	0	0	0	0.00975641	0	0	0	0	0	0	0	0	0	0
	Prostaglandin H2;(5Z,13E)-(15S)-9alpha,11alpha-Epidioxy-15-hydroxyprosta-5,13-dienoate;(5Z,13E,15S)-9alpha,11alpha-Epidioxy-15-hydroxyprosta-5,13-dienoate#Prostaglandin E2;(5Z,13E)-(15S)-11alpha,15-Dihydroxy-9-oxoprosta-5,13-dienoate;(5Z,13E)-(15S)-11alpha,15-Dihydroxy-9-oxoprost-13-enoate;Dinoprostone#(5Z,13E)-(15S)-9alpha,15-Dihydroxy-11-oxoprosta-5,13-dienoate;Prostaglandin D2;(5Z,13E,15S)-9al…	0	1965	351.218	352.225	351.218	-0.0574088	C20H32O5	20	32	0	5	0	0	351.218	2780	1965	0.0248509	0.0149053	0.015362	0.0165083	0.0196783	0.0152374	0.0182519	0.0191021	0	0.040461	0.0597502	0.0309877	0.0143557	0.019298	0.0384964	0.0105661	0.0145044	0.0196674	0.0191872	0.0202224	0
	22-tricosenoic acid [Unsaturated fatty acids [FA0103]]#14E-tricosenoic acid [Unsaturated fatty acids [FA0103]]#14Z-tricosenoic acid [Unsaturated fatty acids [FA0103]]#16Z-tricosenoic acid [Unsaturated fatty acids [FA0103]]#17Z-tricosenoic acid [Unsaturated fatty acids [FA0103]]#18Z-tricosenoic acid [Unsaturated fatty acids [FA0103]]#20:1(5Z)(11Me,15Me,19Me); 11,15,19-trimethyl-5Z-eicosenoic acid …	0	1966	351.327	352.334	351.327	-0.0058521	C23H44O2	23	44	0	2	0	0	351.327	2781	1966	0.01354	0	0	0.016093	0	0.0137644	0.0120145	0.0176055	0	0	0.0117336	0	0.0178492	0.0132493	0.0146306	0.0184111	0.0103908	0.0137608	0.0143149	0	0
	0	0	1967	352.028	353.035	352.028	0.0346791	C10H15N3O7S2	10	15	3	7	0	2	352.028	2783	1967	0.0353807	0.0139454	0.019597	0.0126857	0.0175343	0.0188025	0.0260768	0.0353096	0.031332	0.0466448	0.0309179	0.0208795	0.0211978	0.0190255	0.0245567	0.0183391	0.0213	0.0219522	0.0265622	0.030721	0.0299102
	0	0	1970	352.053	353.06	352.053	0.524677	C14H16N3O4PS	14	16	3	4	1	1	352.053	2786	1970	0.0125102	0.023088	0.0142195	0.0138383	0.0129618	0.0111911	0	0.0182324	0.015457	0.0148078	0.0110174	0.00967593	0.0173507	0.0166123	0.0163308	0.0113375	0.0101671	0.0128917	0	0	0.0195807
	0	0	1971	352.064	353.072	352.064	0.0766905	C11H19N3O6S2	11	19	3	6	0	2	352.064	2787	1971	0	0	0	0.0105074	0	0	0	0	0	0.0102961	0.0110901	0.00967979	0	0	0	0	0	0	0	0	0
	0	0	1972	352.097	353.105	352.097	-0.197764	C15H19N3O5S	15	19	3	5	0	1	352.097	2788	1972	0	0.011613	0	0	0.0100423	0.0121635	0.0114804	0	0	0.011671	0.0103235	0.0112595	0.0105509	0	0	0	0	0	0	0	0
	0	0	1974	352.247	353.254	352.247	0.776209	C16H31N7O2	16	31	7	2	0	0	352.247	2790	1974	0.061469	0.0456094	0.0211445	0.0447164	0.0317544	0.0264346	0.0230229	0.0248142	0.0226077	0.0233344	0.0282638	0.0169693	0.0553175	0.0391172	0.0502484	0.030624	0.0155503	0.0316676	0.0284048	0.0351812	0.0446953
	0	0	1975	352.923	353.931	352.923	-0.0295163	C5H9O12P3	5	9	0	12	3	0	352.923	2791	1975	0.0206706	0.0118999	0.025447	0.0184293	0.0219394	0.0155902	0.0327919	0.0233432	0.018323	0.0193587	0.0207923	0.0169605	0.0193968	0.0165065	0.0200468	0.0188091	0.0190477	0.0184678	0.0217235	0.0173125	0.0255523
	0	0	1976	353.004	354.012	353.004	-0.0291016	C7H16O12P2	7	16	0	12	2	0	353.004	2792	1976	0.0137245	0	0.0167216	0.0206285	0.0119453	0.0127672	0.0247493	0.014598	0	0.0209691	0.0167929	0.0147278	0.0208716	0.0314133	0.0317806	0.0223593	0.0173826	0.0249447	0.0295653	0.0479533	0.0311454
	0	0	1978	353.037	354.044	353.037	0.532395	C14H15N2O5PS	14	15	2	5	1	1	353.037	2794	1978	0.0205538	0	0.0218424	0.020846	0.0290452	0.0174222	0.0222106	0.0256917	0.0216021	0.0180807	0.0266462	0.0166244	0.0229085	0.0264078	0.0174672	0.0215594	0.0154456	0.0127372	0	0.0254004	0
	0	0	1979	353.052	354.059	353.052	0.230643	C7H20N2O10P2	7	20	2	10	2	0	353.052	2795	1979	0.013828	0	0.0143278	0.0228528	0.0169949	0.020194	0.0139719	0.0141847	0	0	0.0192108	0.0158843	0.0192517	0.0104484	0	0.0128972	0	0	0	0.0165424	0
	0	0	1980	353.073	354.08	353.073	-0.0850873	C12H18O12	12	18	0	12	0	0	353.073	2796	1980	0.0324892	0.0233128	0.0233828	0.0381497	0.0262677	0.0352938	0.0324758	0.0339266	0.0246794	0.0216533	0.027846	0.0262275	0.0396026	0.0483061	0.0300711	0.0301029	0.0274247	0.0349486	0.0213169	0.033484	0.0326365
	5-hydroperoxy-7-[3,5-epidioxy-2-(2-octenyl)-cyclopentyl]-6-heptenoic acid [Hydroperoxy fatty acids [FA0104]]	0	1983	353.197	354.204	353.197	-0.0932313	C19H30O6	19	30	0	6	0	0	353.197	2799	1983	0.0147866	0.0117132	0.0123816	0.00951829	0.0121271	0	0	0.0140079	0	0	0	0	0	0.00975727	0.0139562	0.0142333	0	0	0.0188901	0	0
	0	0	1984	353.2	354.208	353.2	-0.00825877	C16H34O6S	16	34	0	6	0	1	353.2	2800	1984	0.0604008	0.0631622	0.040303	0.0511387	0.1263	0.0406256	0.0348785	0.0679435	0.0454055	0.0420755	0.0493403	0.0518973	0.0415912	0.0368999	0.0495742	0.0687627	0.0528987	0.0816101	0.203817	0.081936	0.0726975
	0	0	1985	353.216	354.223	353.216	-0.0415639	C20H34O3S	20	34	0	3	0	1	353.216	2801	1985	0.0886129	0.117233	0.115408	0.088121	0.0775759	0.0940251	0.0202569	0.017363	0.0324559	0.0273527	0.141401	0.0282629	0.0802077	0.0143669	0.0736422	0.0493459	0.0175289	0.0379618	0.0967365	0.141934	0.113405
	Prostaglandin F2alpha;(5Z,13E)-(15S)-9alpha,11alpha,15-Trihydroxyprosta-5,13-dienoate;(+)-Prostaglandin F2a;7-[3,5-Dihydroxy-2-(3-hydroxy-1-octenyl)cyclopentyl]-5-heptenoicacid;9a,11a-PGF2;Amoglandin;Cyclosin;Dinoprost;Enzaprost;Enzaprost F;Panacelan;PGF2a;9,11,15-Trihydroxy-(5Z,9a,11a,13E,15S)-prosta-5,13-dien-1-oic acid;Prostaglandin F2a;Prostin F 2 alpha;Protamodin;U 14583#Prostaglandin F2beta…	0	1986	353.233	354.241	353.233	-0.0646768	C20H34O5	20	34	0	5	0	0	353.233	2802	1986	0	0.0151385	0	0	0	0.0117864	0.0110034	0	0	0.0128913	0.00962266	0	0	0	0.0169188	0.0126481	0.0139743	0	0	0.0151014	0
	10-oxo-docosanoic acid [Oxo fatty acids [FA0106]]#2-oxo-docosanoic acid [Oxo fatty acids [FA0106]]#21-oxo-docosanoic acid [Oxo fatty acids [FA0106]]#3-oxo-docosanoic acid [Oxo fatty acids [FA0106]]#4-oxo-docosanoic acid [Oxo fatty acids [FA0106]]	0	1989	353.306	354.313	353.306	-0.0537777	C22H42O3	22	42	0	3	0	0	353.306	2805	1989	0	0	0	0.00898873	0.0101306	0	0	0	0	0.0118974	0.00939999	0	0.010944	0.0115736	0.0165481	0.0120946	0.0130126	0	0	0	0.019945
	Tricosanoic acid; tricosanoic acid [carboxylic acid]#tricosanoic acid [Straight chain fatty acids [FA0101]]#(+)-20-methyl-docosanoic acid [Branched fatty acids [FA0102]]#21-methyl-docosanoic acid [Branched fatty acids [FA0102]]	0	1990	353.342	354.35	353.343	-0.0354953	C23H46O2	23	46	0	2	0	0	353.342	2806	1990	0.0482851	0.0347625	0.0526401	0.0548738	0.0379971	0.0438521	0.0339871	0.0484178	0.0391595	0.0367183	0.0571333	0.0476417	0.0454958	0.0374594	0.0557872	0.0545161	0.0480596	0.0384758	0.0405777	0.0481689	0.0372299
	0	0	1992	354.011	355.018	354.011	0.241309	C14H13NO6S2	14	13	1	6	0	2	354.011	2811	1992	0.0290366	0	0.020981	0.0255011	0.0264497	0.026408	0.0292894	0.024628	0.0201142	0.0317163	0.0252104	0.0259505	0.031165	0.0299439	0.0459834	0.020963	0.01668	0.0311192	0.0283039	0.0306107	0.0417999
	0	0	1993	354.044	355.051	354.044	0.092644	C10H17N3O7S2	10	17	3	7	0	2	354.044	2812	1993	0.0181431	0	0	0.0104439	0.011609	0	0.0202666	0.0135468	0	0	0.010435	0.00938424	0.0262571	0.0169288	0.0102689	0	0.0109687	0	0	0	0
	0	0	1994	354.057	355.064	354.057	0.432605	C15H18NO5PS	15	18	1	5	1	1	354.057	2813	1994	0	0	0.010573	0.0116592	0	0.0130547	0	0.0187007	0	0.0154573	0.0103457	0	0.012724	0.0183366	0.0127505	0.00926803	0	0	0	0	0
	0	0	1996	354.061	355.069	354.061	0.130862	C10H17N3O9S	10	17	3	9	0	1	354.061	2815	1996	0	0	0.0131351	0.0167154	0	0.0155736	0.0131756	0.0132713	0	0	0.0115531	0	0.0178435	0.0177914	0.0178898	0	0	0.0243608	0	0	0.0272847
	0	0	1997	354.063	355.07	354.063	0.390114	C19H17NO2S2	19	17	1	2	0	2	354.063	2816	1997	0.0457474	0.0222833	0.0433567	0.0371354	0.0374861	0.0359915	0.0502497	0.0767491	0.0511366	0.0365056	0.038227	0.0419495	0.0522835	0.051462	0.0451746	0.0272054	0.0448929	0.0469171	0.0629672	0.0436804	0.0524709
	0	1	1999	354.072	355.08	354.072	-0.0391869	C8H23NO10P2	8	23	1	10	2	0	354.072	2818	1999	0.899871	0.398152	1.09959	1.00654	1.04684	0.916796	1.40891	1.6964	1.27675	1.41099	1.42594	1.16016	1.0302	0.801463	1.07358	0.800563	0.677539	0.747416	0.819893	1.07294	0.98461
	0	0	2001	354.204	355.211	354.203	0.68887	C17H29N3O5	17	29	3	5	0	0	354.204	2820	2001	0	0	0	0	0.0180517	0.0105752	0	0.012664	0	0	0.0110547	0.013051	0.0106751	0	0	0.0100984	0.0116642	0.0147617	0.0284303	0	0
	0	0	2002	354.219	355.226	354.219	0.599104	C21H29N3O2	21	29	3	2	0	0	354.219	2821	2002	0.0190649	0.0274581	0.0257463	0.0203	0.0159302	0.0155976	0	0	0.0126499	0	0.0344639	0.0099086	0.0212706	0	0.0183278	0.0124284	0	0	0.0274577	0.0295507	0.0222609
	0	0	2006	355.13	356.137	355.13	-0.0122012	C19H20N2O5	19	20	2	5	0	0	355.13	2827	2006	0	0	0	0	0	0.0103773	0	0	0	0	0	0	0	0.0146896	0.00936644	0.00954832	0	0	0	0	0
	0	0	2007	355.163	356.17	355.162	0.62882	C15H24N4O6	15	24	4	6	0	0	355.163	2828	2007	0.0124097	0.0210889	0	0	0	0	0	0	0	0	0.0122474	0	0.0136338	0.0120659	0.0117683	0.0110669	0	0.0115589	0	0	0
	0	0	2008	355.176	356.184	355.176	-0.028155	C18H28O7	18	28	0	7	0	0	355.176	2829	2008	0.0151381	0	0	0.00940462	0.0137067	0	0	0.0128527	0.0138443	0.010959	0	0	0.011065	0.0141555	0.0139527	0.00964252	0	0	0.0202764	0	0
	Prostaglandin F1alpha;(13E,15S)-9alpha,11alpha-9,11,15-Trihydroxyprost-13-en-1-oic acid#Prostaglandin F1a (see KEGG C06475); (9a,11a,13E,15S)- 9,11,15-trihydroxy-Prost-13-en-1-oic acid [secondary alcohol]#13,14-Dihydro PGE1; 7-[(1R,2R,3R)-3-hydroxy-2-[(3S)-3-hydroxyoctyl]-5-oxocyclopentyl]heptanoic acid [ketone]#13,14-Dihydro PGF2a; (E)-7-[3,5-dihydroxy-2-(3-hydroxyoctyl)cyclopentyl]hept-5-enoic …	0	2010	355.249	356.256	355.249	-0.022024	C20H36O5	20	36	0	5	0	0	355.249	2831	2010	0.0119823	0.0197578	0	0.0121864	0.0440071	0	0	0.0118101	0	0.0140636	0	0.011775	0	0	0.0102273	0.00990774	0.0121001	0.0125938	0	0	0
	(4Z,7Z,10Z,13Z,16Z,19Z)-Docosahexaenoic acid ethyl ester;DHA ethyl ester#Tetracosahexaenoic acid; (6Z,9Z,12Z,15Z,18Z,21Z)-tetracosa-6,9,12,15,18,21-hexaenoic acid [carboxylic acid]#4,8,12,15,19,21-tetracosahexaenoic acid [Unsaturated fatty acids [FA0103]]#tetracosahexaenoic acid; 2E,4E,6E,8E,10E,12E-tetracosahexaenoic acid [Unsaturated fatty acids [FA0103]]#THA; 6Z,9Z,12Z,15Z,18Z,21Z-tetracosahex…	0	2011	355.264	356.272	355.264	-0.0513843	C24H36O2	24	36	0	2	0	0	355.264	2832	2011	0.0288234	0.0213714	0.0227114	0.028562	0.0221842	0.0278029	0.0216201	0.0160466	0.0171462	0.0180977	0.0205388	0.0111736	0.0349064	0.0360224	0.0280853	0.0309156	0.0177617	0.0215523	0.0308817	0.0164488	0
	MG(0:0/18:1(11Z)/0:0); 2-(11Z-octadecenoyl)-glycerol [primary alcohol]#MG(0:0/18:1(9Z)/0:0); 2-(9Z-octadecenoyl)-glycerol [primary alcohol]#MG(18:1(11Z)/0:0/0:0); 1-(11Z-octadecenoyl)-glycerol [primary alcohol]#MG(18:1(9Z)/0:0/0:0); 1-(9Z-octadecenoyl)-glycerol [primary alcohol]#Heneicosanedioic acid; Heneicosanedioic acid [Dicarboxylic acids [FA0117]]#MG(18:1(11E)/0:0/0:0)[rac]; 1-(11E-octadecen…	0	2012	355.285	356.293	355.285	-0.00891396	C21H40O4	21	40	0	4	0	0	355.285	2833	2012	0.0115916	0.0123186	0	0.0135327	0.0297898	0	0.0107384	0.0166728	0	0.0140217	0.0118157	0	0	0	0.012522	0	0.0106524	0	0	0	0
	13-Hydroxydocosanoic acid;13-Hydroxydocosanoate#2-hydroxy behenic; 2-hydroxy-docosanoic acid [Hydroxy fatty acids [FA0105]]#(+)-3-hydroxy behenic; 3-hydroxy-docosanoic acid [Hydroxy fatty acids [FA0105]]#omega-hydroxy behenic; 22-hydroxy-docosanoic acid [Hydroxy fatty acids [FA0105]]#13-hydroxy-docosanoic acid [Hydroxy fatty acids [FA0105]]	0	2013	355.322	356.329	355.322	-0.0296576	C22H44O3	22	44	0	3	0	0	355.322	2834	2013	0	0	0	0.012376	0	0.0174641	0	0.0131065	0	0	0.00993715	0	0.0153352	0	0.0114711	0.0106931	0.0104842	0.0136604	0	0	0
	0	0	2014	355.98	356.987	355.98	0.215501	C6H17NO8P2S2	6	17	1	8	2	2	355.98	2840	2014	0.0189855	0.0117912	0.0144046	0	0	0	0	0	0.0129571	0	0.0147974	0	0	0	0.0161277	0	0.0103438	0	0	0	0
	0	0	2015	356.036	357.044	356.036	0.214397	C14H16NO6PS	14	16	1	6	1	1	356.036	2841	2015	0	0	0.0146492	0.0129364	0	0.0109604	0.0126355	0.0221405	0	0.0119501	0.0135067	0.0108503	0.0148397	0	0.0163207	0	0.0148466	0	0	0.0167227	0.0196035
	0	0	2016	356.059	357.066	356.059	0.0763918	C10H19N3O7S2	10	19	3	7	0	2	356.059	2842	2016	0	0	0	0.0141935	0.00937579	0.0146653	0.0114634	0	0	0	0	0.0120592	0.0142715	0.0101816	0.0137656	0	0	0	0	0.0139585	0
	0	0	2018	356.112	357.119	356.112	-0.034009	C12H24NO9P	12	24	1	9	1	0	356.112	2844	2018	0.0126973	0	0.0132425	0.0223297	0.0249904	0.0174234	0.0207762	0.0296772	0.0164691	0.0280316	0.0203695	0.0255324	0.0221955	0.0189422	0.0180547	0.0163911	0.0145748	0.0150089	0.0277123	0.0238373	0.0209165
	0	0	2019	356.121	357.128	356.121	-0.0916008	C13H19N5O7	13	19	5	7	0	0	356.121	2845	2019	0.012193	0	0.0112251	0.00970871	0	0.0102273	0.014134	0	0	0.0470853	0.009586	0	0.0188137	0.0403031	0.02909	0.0131178	0.0104679	0.0143788	0.017238	0.0370974	0
	0	0	2020	356.172	357.18	356.172	-0.20186	C18H31NO2S2	18	31	1	2	0	2	356.172	2846	2020	0.0274011	0.0543197	0	0.0391318	0.0224003	0	0.013791	0.0734445	0	0.0829725	0.0253507	0	0.0159095	0	0.0130192	0	0	0	0.0194638	0.0499849	0.0210124
	0	0	2021	356.184	357.192	356.184	0.366383	C14H32NO7P	14	32	1	7	1	0	356.184	2847	2021	0.0114283	0.0230814	0	0.00950526	0	0	0	0	0	0.0108319	0	0	0.0120321	0.0175566	0	0.00923883	0	0	0	0	0.0194615
	Pantetheine 4'-phosphate;4'-Phosphopantetheine;Phosphopantetheine;D-Pantetheine 4'-phosphate#Pantetheine 4'-phosphate (see KEGG C01134); [3-hydroxy-2,2-dimethyl-3-[2-(2-sulfanylethylcarbamoyl)ethylcarbamoyl]propoxy]phosphonic acid [secondary alcohol]	0	2023	357.089	358.096	357.089	-0.0285867	C11H23N2O7PS	11	23	2	7	1	1	357.089	2851	2023	0.0727319	0.0611126	0.0743194	0.0743974	0.0721694	0.0745179	0.104197	0.0994714	0.074352	0.103821	0.090161	0.0761386	0.0867962	0.0912964	0.0931873	0.0833595	0.0845199	0.0643776	0.0646539	0.0816242	0.0921172
	0	0	2024	357.109	358.116	357.109	0.0571646	C18H18N2O6	18	18	2	6	0	0	357.109	2852	2024	0	0.0135803	0.0112154	0.0119333	0	0	0.0144504	0.0108881	0	0.0156618	0.0137252	0.0151282	0	0.00967059	0	0.0108912	0	0.0177725	0	0	0.0185468
	0	0	2025	357.142	358.149	357.142	-0.0955643	C14H22N4O7	14	22	4	7	0	0	357.142	2853	2025	0.014805	0.0152581	0.0192574	0.0192473	0.0173963	0.0190746	0.0191863	0.0222323	0.0180128	0.0182146	0.0133526	0.0184773	0.0150815	0.0232922	0.0205053	0.0152383	0.010953	0.0167253	0.0199979	0.0213906	0.0211457
	0	0	2028	357.276	358.283	357.276	-0.010804	C19H38N2O4	19	38	2	4	0	0	357.276	2856	2028	0.0132672	0.0243074	0.0962736	0.0340201	0.0260642	0.0228342	0	0.025708	0.176252	0.0101449	0.0129163	0.0238124	0.0341873	0.0222271	0.0280358	0.0167106	0.0153574	0.0133514	0.0158785	0.020666	0
	Tetracosapentaenoic acid (24:5n-6); (6Z,9Z,12Z,15Z,18Z)-tetracosa-6,9,12,15,18-pentaenoic acid [carboxylic acid]#Tetracosapentaenoic acid (24:5n-3); (9Z,12Z,15Z,18Z,21Z)-tetracosa-9,12,15,18,21-pentaenoic acid [carboxylic acid]#6Z,9Z,12Z,15Z,18Z-tetracosapentaenoic acid [Unsaturated fatty acids [FA0103]]#9Z,12Z,15Z,18Z,21Z-tetracosapentaenoic acid [Unsaturated fatty acids [FA0103]]#12-[5]-laddera…	0	2029	357.28	358.287	357.28	-0.0427592	C24H38O2	24	38	0	2	0	0	357.28	2857	2029	0.029038	0.0252426	0.0272335	0.0350069	0.0216962	0.031406	0.0201474	0.0244555	0	0.0224294	0.0304898	0.0156526	0.0343747	0.0379917	0.034402	0.0342379	0.0242134	0.0264952	0.023463	0.0244676	0.0277748
	0	0	2032	358.048	359.055	358.048	0.303032	C9H18N3O8PS	9	18	3	8	1	1	358.048	2863	2032	0.0240958	0.0153324	0.0400915	0.0445398	0.0361351	0.0453714	0.0442946	0.0367992	0.0449523	0.0237723	0.0396283	0.0428092	0.0434471	0.0316139	0.0222912	0.0307317	0.0232353	0.025524	0.0225099	0.0232548	0.022201
	0	0	2034	358.14	359.147	358.14	0.16942	C10H25N5O7S	10	25	5	7	0	1	358.14	2866	2034	0.0116095	0	0	0.0988035	0.111646	0.103501	0.124304	0.158989	0.166672	0.145879	0.0850953	0.122249	0.136528	0.113243	0.190268	0.115864	0.126959	0.197956	0.298278	0.120734	0.114179
	0	0	2035	358.151	359.158	358.151	-0.0339717	C16H25NO8	16	25	1	8	0	0	358.151	2867	2035	0.106248	0.0411781	0.0593881	0.0802065	0.0641607	0.0624193	0.0598868	0.0455414	0.039197	0.0332153	0.0286783	0.0443265	0.0327851	0.030797	0.0320734	0.035299	0.0305146	0.0404701	0.058146	0.0269115	0.0244108
	0	0	2037	358.242	359.249	358.242	-0.031769	C19H37NO3S	19	37	1	3	0	1	358.242	2869	2037	0.0161713	0.012925	0.014238	0.0138764	0.0171722	0.0207189	0.0141946	0.014969	0	0.0116943	0.0148831	0.0151782	0.0173028	0.0245378	0.0183973	0.0163749	0.01685	0.0118734	0.019611	0.0157014	0
	0	0	2040	359.041	360.049	359.041	-0.0317986	C9H18N2O9P2	9	18	2	9	2	0	359.041	2873	2040	0.0173905	0.012064	0.0276164	0.0210205	0.0275471	0.0227084	0.0331919	0.0296798	0.0179728	0.0217298	0.0235519	0.0192247	0.0177259	0.0190838	0.0220183	0.0167463	0.018159	0.0167243	0.0151088	0.025264	0.0247895
	0	0	2043	359.103	360.11	359.103	0.0604061	C13H20N4O6S	13	20	4	6	0	1	359.103	2876	2043	0	0.0150896	0	0	0.0110294	0	0.00964397	0	0	0	0	0	0.00958432	0	0	0.00921002	0.0168337	0	0.0159599	0.0188162	0.0187565
	0	0	2044	359.119	360.127	359.12	-0.032602	C12H24O12	12	24	0	12	0	0	359.119	2877	2044	0.086959	0.0652808	0.0289903	0.0309435	0.0238096	0.02709	0.0363976	0.0388541	0.0227178	0.0251733	0.0385804	0.0256607	0.0503254	0.0812309	0.0338807	0.0291094	0.0416891	0.0494888	0.035141	0.0461191	0.0625868
	Nitrendipine#3-Methoxytyramine-betaxanthin#Dityrosine; 2-amino-3-[3-[5-(2-amino-3-hydroxy-3-oxopropyl)-2-hydroxyphenyl]-4-hydroxyphenyl]propanoic acid [phenol or hydroxyhetarene]	0	2045	359.125	360.132	359.125	-0.0131096	C18H20N2O6	18	20	2	6	0	0	359.125	2878	2045	0.0591877	0.0334703	0.0447343	0.100454	0.0651152	0.088805	0.0837116	0.0488989	0.0497189	0.0716911	0.059608	0.0622749	0.0679867	0.0850393	0.0828929	0.0622165	0.0492062	0.0624354	0.0538451	0.0583853	0.079689
	0	0	2046	359.154	360.161	359.154	0.179714	C10H28N6O4S2	10	28	6	4	0	2	359.154	2880	2046	0.0192974	0	0.0137599	0.0155741	0.0117053	0.0118022	0.0145869	0.00999907	0	0	0	0	0	0	0	0	0	0	0	0	0
	0	0	2047	359.161	360.169	359.161	-0.0809748	C19H24N2O5	19	24	2	5	0	0	359.161	2881	2047	0	0	0	0	0	0.0143314	0.0110461	0	0	0.010557	0.0131563	0	0	0	0.0107747	0.00955346	0	0	0	0.0124843	0.0179691
	Tetracosatetraenoic acid (24:4n-6); (9Z,12Z,15Z,18Z)-tetracosa-9,12,15,18-tetraenoic acid [carboxylic acid]#tetracosatetraenoic acid n-6; 2E,4E,6E,8E-tetracosatetraenoic acid [Unsaturated fatty acids [FA0103]]#9Z,12Z,15Z,18Z-Tetracosatetraenoic acid [Unsaturated fatty acids [FA0103]]#12-[3]-ladderane-dodecanoic acid [Carbocyclic fatty acids [FA0114]]#5alpha-Cholanoic acid; 5alpha-Cholan-24-oic Ac…	0	2050	359.296	360.303	359.296	-0.0302676	C24H40O2	24	40	0	2	0	0	359.296	2884	2050	0.05315	0.0662932	0.0519229	0.0582426	0.0468026	0.0674507	0.037776	0.0475464	0.0404123	0.0509463	0.0492578	0.0294323	0.0670679	0.0603164	0.0550995	0.0456862	0.0381618	0.0443637	0.0508339	0.0335879	0.0407124
	0	0	2053	359.989	360.996	359.989	-0.0431735	C8H13NO11P2	8	13	1	11	2	0	359.989	2890	2053	0.051574	0.0737606	0.0713934	0.0627137	0.0708295	0.0672049	0.0847488	0.100351	0.0911881	0.0679348	0.0804177	0.0463136	0.0431328	0.0477608	0.0493519	0.0456634	0.0509604	0.058958	0.0501332	0.0486044	0.0385158
	0	0	2054	360	361.008	360	0.278439	C7H13N3O10P2	7	13	3	10	2	0	360	2891	2054	0.0196952	0.0132899	0.0152697	0.0195658	0.0134749	0.0149572	0.0160888	0.0208884	0.0138796	0.033984	0.0174227	0.0154414	0.0302103	0.0210959	0.0195303	0.0142748	0	0.0156547	0.0161058	0.0176531	0
	0	0	2055	360.031	361.038	360.03	0.239446	C16H15N3OS3	16	15	3	1	0	3	360.031	2892	2055	0.0441737	0.0540671	0.0374423	0.0302079	0.0295694	0.0340455	0.031877	0.037878	0.0369198	0.0428267	0.0398169	0.0350761	0.0380194	0.054523	0.0445603	0.0390675	0.0513682	0.0554098	0.042474	0.0474117	0.0536419
	0	0	2056	360.048	361.055	360.048	0.25441	C16H15N3O3S2	16	15	3	3	0	2	360.048	2893	2056	0.01508	0.0159085	0	0	0.0123104	0	0.00985445	0	0	0.0190257	0.0103736	0.00995992	0	0.0112607	0.0098155	0	0	0	0	0	0
	0	0	2057	360.071	361.079	360.071	-0.0357568	C11H16N5O7P	11	16	5	7	1	0	360.071	2894	2057	0.0663346	0.044422	0.0837721	0.0842877	0.0831326	0.0880944	0.0935249	0.0813384	0.0664867	0.106172	0.0743822	0.0721931	0.110997	0.17428	0.137009	0.0845435	0.0819804	0.119474	0.126352	0.178083	0.10944
	0	0	2058	360.106	361.114	360.107	-0.0295052	C11H24NO10P	11	24	1	10	1	0	360.106	2895	2058	0.011834	0	0.0119565	0.0117028	0.0105553	0.0118624	0.0178023	0.0120555	0	0.0179026	0.014817	0.0165701	0.0138546	0.0117557	0.0104726	0.0117797	0	0	0	0	0
	0	0	2060	360.13	361.137	360.13	0.0131258	C15H23NO9	15	23	1	9	0	0	360.13	2897	2060	0.0235891	0.0132461	0.0136565	0.0149222	0.020487	0.0111019	0.0154059	0.0145526	0.0173749	0.0120935	0.017544	0.0189971	0.0131112	0.0165963	0.0174317	0.0118087	0.0257518	0.0213642	0	0.0249541	0.0259588
	0	0	2062	360.221	361.229	360.221	-0.0508687	C18H35NO4S	18	35	1	4	0	1	360.221	2899	2062	0	0.0135029	0	0.00953151	0.0116488	0.0233137	0.00993669	0	0	0	0	0	0.0116689	0.0261865	0.0229187	0.0145531	0	0.0135709	0.0168075	0.0153176	0.0258063
	0	0	2068	360.964	361.972	360.964	-0.120089	C9H15O7PS3	9	15	0	7	1	3	360.964	2906	2068	0.0221401	0.0174131	0.0114576	0.0101589	0.016548	0.0134468	0.0117673	0.0186411	0.0255637	0.0248641	0.0116268	0.0100915	0.0172273	0.0123867	0.0140982	0.00944141	0.0175013	0.0109805	0.0170234	0.0162582	0.017966
	0	0	2069	360.971	361.978	360.971	0.196692	C12H12O7P2S	12	12	0	7	2	1	360.971	2907	2069	0.0270325	0.0221366	0.0221674	0.0263951	0.0202883	0.0247768	0.0456484	0.034134	0.0213637	0.0371729	0.028861	0.0228956	0.0126458	0.034552	0.042918	0.0236447	0.0269011	0.0460329	0.0335999	0.0264082	0.0340262
	0	0	2070	360.984	361.992	360.984	0.289833	C7H12N2O11P2	7	12	2	11	2	0	360.984	2908	2070	0.106275	0.104362	0.0984273	0.119498	0.105762	0.106947	0.132373	0.134143	0.0903406	0.141517	0.115686	0.0898825	0.177145	0.147685	0.116862	0.09813	0.081084	0.0827256	0.0867943	0.111361	0.0940634
	0	0	2072	361.045	362.052	361.045	0.231503	C13H19N2O4PS2	13	19	2	4	1	2	361.045	2910	2072	0.0986347	0.0358488	0.09518	0.0887923	0.101423	0.101698	0.126025	0.138627	0.109004	0.113298	0.112778	0.0885009	0.113149	0.0945185	0.133724	0.073601	0.0716775	0.0722219	0.113597	0.126136	0.098878
	0	0	2075	361.138	362.145	361.138	-0.0502467	C11H27N2O9P	11	27	2	9	1	0	361.138	2913	2075	0.0112834	0	0.0175186	0.0157754	0.0143101	0.0166562	0.0209197	0.0247532	0.0192471	0.023825	0.0175231	0.0206877	0.0184422	0.0158339	0.0123764	0.0136668	0.010263	0.0137086	0	0.0192855	0.0188166
	0	0	2076	361.141	362.148	361.141	0.196331	C18H22N2O6	18	22	2	6	0	0	361.141	2914	2076	0.0106072	0	0	0.0134591	0.0096865	0.0131803	0	0	0.0130946	0.012352	0.0106452	0.00941935	0.00933204	0.0159784	0.0148733	0.0143189	0	0.0140641	0.0206475	0	0.0188046
	0	0	2077	361.192	362.199	361.192	0.0731911	C15H30N4O4S	15	30	4	4	0	1	361.192	2915	2077	0.0313171	0.0449953	0	0	0	0.0125343	0.0113311	0.0168784	0.0151053	0.0520184	0.0128085	0.0104124	0.0310807	0.0287265	0.0245942	0.0173735	0.0242981	0.0168872	0.0164438	0.0248182	0.029266
	24:3(15Z,18Z,21Z); 15Z,18Z,21Z-Tetracosatrienoic acid [Unsaturated fatty acids [FA0103]]#5beta-Cholane-3alpha,24-diol [C24 bile acids, alcohols, and derivatives [ST0401]]	0	2079	361.311	362.318	361.311	-0.0871825	C24H42O2	24	42	0	2	0	0	361.311	2917	2079	0	0.0111349	0	0.0168068	0.00910292	0.0118064	0.0103479	0.0147901	0	0	0.0108058	0.0106252	0.011301	0.0100445	0.0118862	0.0113949	0.0141814	0.0118817	0	0	0
	0	0	2082	362.005	363.012	362.005	-0.0723361	C8H15NO11P2	8	15	1	11	2	0	362.005	2924	2082	0.0176355	0.0172308	0.0244094	0.0174425	0.0205953	0.0157371	0.0163612	0.0225246	0.0253567	0.0218244	0.0212198	0.0176136	0.0188412	0.0116086	0.0162701	0.01234	0.0154836	0.0112942	0	0.0192571	0
	0	0	2083	362.023	363.031	362.023	-0.121144	C10H13N5O6S2	10	13	5	6	0	2	362.023	2925	2083	0.0123525	0	0	0	0.00998777	0	0	0	0.0163244	0.0101707	0.0108719	0.0100212	0	0.0110053	0	0	0	0	0	0	0
	GMP;Guanosine 5'-phosphate;Guanosine monophosphate;Guanosine 5'-monophosphate;Guanylic acid#Guanosine 3'-phosphate;3'-GMP;3'-Guanylic acid;Guo-3'-P;Gp#Guanosine monophosphate (see KEGG C00144); [5-(2-amino-6-oxo-3H-purin-9-yl)-3,4-dihydroxy-oxolan-2-yl]methoxyphosphonic acid [secondary alcohol]#8-Oxo-dGMP; [(2R,3S,5R)-5-(2-amino-6,8-dioxo-3,7-dihydropurin-9-yl)-3-hydroxyoxolan-2-yl]methyl dihydro…	1	2085	362.051	363.058	362.051	-0.0557021	C10H14N5O8P	10	14	5	8	1	0	362.051	2927	2085	0.740006	0.447919	0.689162	0.841885	0.556534	0.570317	0.851081	0.661479	0.390036	0.910329	0.769155	0.747084	1.07856	1.08583	1.14495	0.67426	0.776287	0.775241	0.794315	1.01358	0.974659
	0	0	2087	362.122	363.129	362.122	-0.126239	C11H26NO10P	11	26	1	10	1	0	362.122	2930	2087	0.0120052	0	0	0.012757	0.00945812	0	0.0191275	0.0102632	0.0139438	0.0103354	0	0.0128954	0.0102916	0.0124508	0	0.0127922	0.0114821	0.0188236	0	0.0133725	0.0226086
	N-palmitoyl taurine; N-hexadecanoyl-taurine [N-acyl amines [FA0802]]	0	2088	362.237	363.244	362.237	-0.0495753	C18H37NO4S	18	37	1	4	0	1	362.237	2931	2088	0.0407951	0.0418206	0.0422039	0.0658473	0.0419525	0.100495	0.0444727	0.054713	0.0363062	0.0413171	0.0450048	0.0369031	0.0623535	0.109954	0.0808211	0.0582305	0.0588464	0.072504	0.0934543	0.0596628	0.0611545
	0	0	2092	362.989	363.996	362.989	-0.0455717	C8H14O12P2	8	14	0	12	2	0	362.989	2937	2092	0.112581	0.0818907	0.101176	0.113344	0.0867004	0.0961067	0.118691	0.107968	0.0822748	0.121224	0.112924	0.120352	0.132346	0.120765	0.114876	0.0893442	0.0974927	0.0719552	0.0828686	0.0968347	0.109851
	0	0	2093	363.133	364.14	363.133	-0.181105	C14H25N2O7P	14	25	2	7	1	0	363.133	2940	2093	0	0	0	0.00949057	0.0129729	0	0	0	0	0	0.0101761	0	0.0111832	0.0104755	0	0	0	0	0	0.0136817	0
	Urocortisone#11beta,17alpha,21-Trihydroxy-5beta-pregnane-3,20-dione;5beta-Pregnane-11beta,17alpha,21-triol-3,20-dione#3alpha,11beta,21-Trihydroxy-20-oxo-5beta-pregnan-18-al#11beta,17alpha,21-Trihydroxypregnenolone#Tetrahydrocortisone; 3,17-dihydroxy-17-(2-hydroxyacetyl)-10,13-dimethyl-2,3,4,5,6,7,8,9,12,14,15,16-dodecahydro-1H-cyclopenta[a]phenanthren-11-one [ketone]#Dihydrocortisol (see KEGG C05…	0	2094	363.218	364.225	363.218	-0.0133061	C21H32O5	21	32	0	5	0	0	363.218	2941	2094	0	0.0158276	0	0	0	0	0	0	0	0	0	0.0117998	0.0102372	0	0.0100843	0	0.0108017	0.0145613	0	0.0210593	0
	0	0	2095	363.24	364.247	363.24	0.648676	C19H32N4O3	19	32	4	3	0	0	363.24	2942	2095	0.0115983	0	0	0.0125818	0	0.0104468	0.0108353	0.012863	0	0	0.0103883	0	0.0134377	0.0220422	0.0179793	0	0	0.0166346	0.0161514	0	0
	2-Arachidonyl Glycerol ether; 2-[(5Z,8Z,11Z,14Z)-icosa-5,8,11,14-tetraenoxy]propane-1,3-diol [primary alcohol]#Noladin Ether; 2-(5Z,&#8203;8Z,&#8203;11Z,&#8203;14Z-&#8203;eicosatetraenyl)-sn-glycerol [Monoacylglycerols [GL0101]]#2-(8-[3]-ladderane-octanyl)-sn-glycerol [Monoalkylglycerols [GL0102]]#24-Nor-5beta-cholane-3alpha,6alpha,23-triol [C23 bile acids, alcohols, and derivatives [ST0406]]#24-…	0	2096	363.29	364.298	363.29	-0.0798259	C23H40O3	23	40	0	3	0	0	363.29	2943	2096	0.0192591	0.0161944	0.016521	0.0156478	0.0148133	0.0138816	0	0.0183614	0.0150197	0.0174583	0.0165299	0.011089	0.00981114	0.0117891	0	0.0194496	0.010834	0	0.019434	0	0
	5,9-tetracosadienoic acid [Unsaturated fatty acids [FA0103]]#24:2(5Z,9Z); 5Z,9Z-tetracosadienoic acid [Unsaturated fatty acids [FA0103]]	0	2097	363.327	364.334	363.327	-0.0597479	C24H44O2	24	44	0	2	0	0	363.327	2944	2097	0.084917	0.0787665	0.0897556	0.0930966	0.0645936	0.0929624	0.057144	0.130964	0.0731597	0.0777469	0.0888056	0.0574297	0.0856359	0.081575	0.108136	0.0736139	0.0761515	0.0966941	0.071871	0.0813137	0.0392636
	0	0	2100	364.055	365.062	364.055	-0.432283	C11H16N3O9P	11	16	3	9	1	0	364.055	2948	2100	0.0155326	0	0.0145891	0.0139548	0	0.0126447	0.0140918	0.0103072	0	0.015135	0.0128882	0.0134054	0.0178802	0.0198875	0.0187696	0.0111732	0	0.0138049	0	0.0183929	0
	0	0	2104	365.1	366.107	365.1	0.234029	C17H22N2O3S2	17	22	2	3	0	2	365.1	2952	2104	0.0128414	0	0	0	0.0131382	0.0160833	0	0.0100326	0	0.0102622	0.0109993	0	0.00924006	0.0136577	0.012734	0.00913934	0	0	0	0	0
	0	0	2105	365.115	366.122	365.115	0.32754	C21H22N2S2	21	22	2	0	0	2	365.115	2953	2105	0.0116676	0	0.0152127	0.0108152	0.0119283	0.0137148	0.0231971	0.0276438	0.0197786	0.0237522	0.0207663	0.0153982	0.0143625	0.014968	0.0140881	0.0128546	0	0	0	0.0186711	0
	0	0	2106	365.135	366.143	365.135	-0.0368576	C17H22N2O7	17	22	2	7	0	0	365.135	2954	2106	0.0647473	0.0799421	0.0589075	0.0612993	0.0613792	0.0569806	0.0743048	0.0788506	0.0779851	0.0611465	0.0647849	0.0672743	0.0709365	0.066419	0.0621077	0.0611069	0.0526774	0.0529481	0.0621188	0.0664563	0.0568477
	(15Z)-Tetracosenoic acid;Nervonic acid;(Z)-15-Tetracosenoic acid#10,13-Dimethyl-11-docosyne-10,13-diol#Nervonic acid (see KEGG C08323); (15Z)-tetracos-15-enoic acid [carboxylic acid]#Nervonic acid (see KEGG C08323); 15Z-tetracosenoic acid [Unsaturated fatty acids [FA0103]]#trans-selacholeic acid; 15E-tetracosenoic acid [Unsaturated fatty acids [FA0103]]#11-Docosenyl acetate [Fatty alcohols [FA05]]	1	2107	365.342	366.35	365.343	-0.0200716	C24H46O2	24	46	0	2	0	0	365.342	2956	2107	0.213596	0.174222	0.229156	0.2495	0.164064	0.263866	0.156502	0.331234	0.180484	0.177251	0.227455	0.18055	0.226853	0.220891	0.322812	0.232184	0.199173	0.29483	0.228744	0.200316	0.119508
	0	0	2108	366.005	367.012	366.005	0.428956	C14H13N3O3S3	14	13	3	3	0	3	366.005	2959	2108	0.0274822	0	0.0165126	0.0154313	0.012285	0.0253937	0.0309745	0.0328235	0.024545	0.0389949	0.024457	0.0224669	0.0271885	0.0243769	0.0238119	0.017747	0	0.0203883	0.0306595	0.0299109	0.0295431
	0	0	2111	366.057	367.064	366.057	0.567387	C16H18NO5PS	16	18	1	5	1	1	366.057	2962	2111	0.0256288	0.0117417	0.0182126	0.0139429	0.0137093	0.0166715	0.0162707	0.0174465	0.0191702	0.018192	0.00951795	0.0136441	0.0203706	0.0177719	0.0261158	0.0152692	0.0173016	0.0159003	0.0182541	0.0234548	0
	0	0	2113	366.104	367.111	366.104	-0.0439629	C13H21NO11	13	21	1	11	0	0	366.104	2964	2113	0.0139172	0.0246984	0.0189343	0.0216359	0.0205652	0.0194776	0.0150851	0.021063	0.0213305	0.0224584	0.0244024	0.0124522	0.0256472	0.013288	0.0212078	0.0148606	0.0156501	0.0134222	0	0	0
	0	0	2116	366.263	367.27	366.262	0.842877	C17H33N7O2	17	33	7	2	0	0	366.263	2967	2116	0.0181284	0.0200008	0	0.012212	0	0	0	0	0	0	0	0	0.0136675	0.0125639	0.0121762	0	0	0	0	0	0
	0	0	2118	366.992	368	366.992	-0.0391343	C11H8N6O5S2	11	8	6	5	0	2	366.992	2972	2118	0.056119	0.0853425	0.0331732	0.0196405	0.0225564	0.0181586	0.0210226	0.0257606	0.0240967	0.0410607	0.0372374	0.028117	0.031492	0.0349422	0.0221942	0.0207093	0.0244457	0.0238983	0.0324095	0.0230951	0.0364072
	0	0	2119	367.068	368.075	367.068	0.283326	C8H22N2O10P2	8	22	2	10	2	0	367.068	2974	2119	0	0	0.0147614	0.0145119	0.0134796	0.0151271	0.0182089	0.0179391	0.0142328	0.013132	0.0180035	0.0154981	0.0191225	0.0142129	0.010367	0.0183359	0	0	0	0.013264	0
	0	0	2120	367.118	368.125	367.118	-0.115184	C13H24N2O8S	13	24	2	8	0	1	367.118	2975	2120	0	0	0	0	0.00994661	0	0.0116205	0.0125066	0	0.0120703	0.0133344	0.00975293	0	0	0.0106932	0	0	0	0	0	0
	0	0	2122	367.231	368.239	367.231	-0.0210058	C21H36O3S	21	36	0	3	0	1	367.231	2977	2122	0.0268317	0.0374107	0.0451773	0.0341738	0.0303438	0.037623	0.0100478	0.00975439	0	0	0.0486057	0.0121214	0.0308514	0	0.0356313	0.0157451	0	0.0119057	0.0323957	0.0552682	0.0438508
	0	0	2123	367.247	368.254	367.246	0.864316	C17H32N6O3	17	32	6	3	0	0	367.247	2978	2123	0.134597	0.077304	0.027664	0.0452896	0.0449417	0.0316624	0.0285848	0.0160919	0.0248392	0.0450368	0.0504964	0.0244012	0.0546777	0.0283626	0.0453063	0.0280676	0.0244629	0.031301	0.0336443	0.0391424	0.0423059
	Tetracosanoic acid;Lignoceric acid#Tetracosanoic acid (see KEGG C08320); tetracosanoic acid [carboxylic acid]#Lignoceric acid (see KEGG C08320); tetracosanoic acid [Straight chain fatty acids [FA0101]]#22-methyl-tricosanoic acid [Branched fatty acids [FA0102]]#2,4-dimethyl-docosanoic acid [Branched fatty acids [FA0102]]#3,15-dimethyl-docosanoic acid [Branched fatty acids [FA0102]]#21-methyl-trico…	1	2125	367.358	368.365	367.358	-0.018829	C24H48O2	24	48	0	2	0	0	367.358	2980	2125	0.222253	0.149668	0.275452	0.224928	0.200144	0.226408	0.218087	0.262551	0.228092	0.176115	0.222947	0.21129	0.198567	0.177807	0.830838	0.243963	0.204285	0.237159	0.200316	0.197303	0.140829
	0	0	2132	368.038	369.045	368.038	-0.780264	C14H15N3O5S2	14	15	3	5	0	2	368.038	2988	2132	3.22289	2.84736	2.51466	2.23725	2.55329	2.06212	2.48491	2.67394	2.43076	2.6544	2.68368	2.17404	2.80982	2.52775	2.33276	1.92807	2.0682	1.89264	2.04196	2.3332	2.58888
	0	0	2133	368.039	369.047	368.039	-0.369713	C15H11N7OS2	15	11	7	1	0	2	368.039	2989	2133	0.103741	0.0948642	0	0.0755269	0.086452	0.0694088	0	0	0.0809151	0.0856491	0.0900674	0	0.0958148	0	0.0795333	0.0638674	0	0.0630169	0.0727928	0	0.0839189
	0	0	2134	368.04	369.047	368.04	0.180739	C12H20NO6PS2	12	20	1	6	1	2	368.04	2990	2134	0.0608883	0.055433	0.0532754	0.0367719	0.0405115	0	0	0.0472538	0	0.0529633	0	0.0419024	0.0495886	0.046312	0.0419362	0	0.0404324	0	0	0.0469615	0
	0	0	2139	368.059	369.066	368.059	-0.0646336	C11H19N3O7S2	11	19	3	7	0	2	368.059	2995	2139	0.0201464	0.0114341	0	0.018749	0.0100392	0.012019	0.0232992	0.0263879	0	0.0269129	0.0174948	0	0.0212774	0.0186949	0.0248472	0.0100379	0.0191725	0.0489509	0.0221001	0.0209383	0
	0	0	2140	368.235	369.242	368.234	0.446167	C22H31N3O2	22	31	3	2	0	0	368.235	2996	2140	0	0	0.0151786	0.009785	0	0.0135895	0	0	0	0	0.0157799	0	0.0113951	0	0.00965607	0.00876578	0	0	0.016087	0.0182259	0.0190825
	0	0	2143	369.022	370.029	369.022	-0.745327	C14H14N2O6S2	14	14	2	6	0	2	369.022	3001	2143	0.0861088	0.0950414	0.0440893	0.030969	0.0441925	0.0839416	0.0600291	0.0417064	0.018813	0.154377	0.0978727	0.0535229	0.0795922	0.37484	0.273058	0.0756456	0.0569355	0.136347	0.0986617	0.0504408	0.0666148
	0	0	2145	369.068	370.075	369.068	0.295791	C15H19N2O5PS	15	19	2	5	1	1	369.068	3004	2145	0.0239941	0.0146204	0.026021	0.0201431	0.0271352	0.0237954	0.0215545	0.03334	0.0356633	0.0336454	0.0300995	0.0178431	0.025986	0.0254865	0.0165507	0.0190238	0.0146298	0.0187954	0.0193097	0.0205	0.0253924
	0	0	2146	369.127	370.134	369.127	0.219212	C12H26N4O5S2	12	26	4	5	0	2	369.127	3005	2146	0.0370983	0.0851104	0.0132694	0.0101728	0.0121995	0.010801	0	0	0	0.0102655	0.0355898	0.0119992	0.0182494	0	0.013821	0	0	0	0.0242243	0.0298674	0.0331592
	0	0	2147	369.156	370.163	369.155	0.167176	C18H26O8	18	26	0	8	0	0	369.156	3006	2147	0.0181133	0.0177525	0.0124194	0	0	0	0	0	0	0	0	0	0.00953061	0	0.0112292	0	0	0	0.0149658	0	0
	0	0	2148	369.22	370.227	369.22	0.0119631	C20H35O4P	20	35	0	4	1	0	369.22	3007	2148	0.0217033	0.0151524	0.0217677	0.0102453	0.0256982	0.0153399	0.0178114	0.0213854	0.0147379	0.0235764	0.0208614	0.0104697	0.0249343	0.0240161	0.0181714	0.0191456	0.0192109	0.0161203	0.019165	0.0201398	0.0192159
	6-Keto-prostaglandin F1alpha;6-Keto-prostaglandin F1a;6-Keto-PGF1alpha;6-Keto-PGF1a#Thromboxane B2#6-Keto-prostaglandin F1a (see KEGG C05961); 7-[(1R,2R,3R,5S)-3,5-dihydroxy-2-[(E,3S)-3-hydroxyoct-1-enyl]cyclopentyl]-6-oxoheptanoic acid [ketone]#Thromboxane B2 (see KEGG C05963); (E)-7-[(2S,3S,4S)-4,6-dihydroxy-2-[(E,3S)-3-hydroxyoct-1-enyl]oxan-3-yl]hept-5-enoic acid [hemiacetal]#20-Hydroxy-PGF2a…	0	2149	369.228	370.236	369.228	0.0598194	C20H34O6	20	34	0	6	0	0	369.228	3008	2149	0.0178796	0.0159849	0	0.010007	0.0223754	0	0	0	0	0.0172122	0	0	0.00963337	0	0	0.00886778	0.0113982	0	0.0221389	0	0
	Di(2-ethylhexyl) adipate;Dioctyl adipate#Docosanedioic acid; Docosanedioic acid [Dicarboxylic acids [FA0117]]	0	2150	369.301	370.308	369.301	-0.0664932	C22H42O4	22	42	0	4	0	0	369.301	3009	2150	0.0149409	0.0163114	0.0106033	0.0213083	0.0199159	0.0175683	0.0109859	0.0213981	0	0.0240089	0.0162074	0.00942437	0.014916	0	0.0123351	0.00901417	0	0	0	0.0208729	0
	0	0	2151	370.021	371.028	370.021	0.0173423	C10H17N3O6S3	10	17	3	6	0	3	370.021	3013	2151	0.0543173	0.0365853	0.05633	0.0583578	0.0615058	0.0480689	0.0665168	0.0548457	0.0437732	0.0499177	0.0610171	0.0499833	0.0595497	0.0630687	0.076445	0.0472802	0.0477882	0.0633419	0.0603757	0.0492571	0.0437298
	0	0	2155	370.934	371.941	370.934	0.100398	C5H11O13P3	5	11	0	13	3	0	370.934	3018	2155	0	0	0	0.0112439	0	0	0.0121121	0.0126513	0	0	0.0134053	0	0.0107065	0.0135733	0	0	0.0139417	0	0.0158752	0.0179628	0.0215393
	0	0	2158	371.125	372.132	371.125	0.0913358	C19H20N2O6	19	20	2	6	0	0	371.125	3021	2158	0	0	0.0130264	0.0178472	0	0.0131157	0.0129341	0.0132089	0	0.0198853	0.00986183	0.0114763	0.00968811	0.0173694	0	0.01016	0.0105368	0.0108045	0	0	0
	0	0	2160	371.159	372.166	371.159	-0.210398	C13H29N2O8P	13	29	2	8	1	0	371.159	3023	2160	0	0	0	0.00883854	0.0123821	0.0140385	0.0127144	0.0114774	0.0166026	0.0144506	0.012966	0.012861	0	0	0	0	0	0	0	0.0169276	0.0199738
	8,8a-Deoxyoleandolide#19(R)-hydroxy-PGF1alpha; 9S,11R,15S,19R-tetrahydroxy-13E-prostaenoic acid [Prostaglandins [FA0301]]#13,14-dihydro-19(R)-hydroxyPGE1; 9-oxo-11R,15S,19R-trihydroxy-prostanoic acid [Prostaglandins [FA0301]]#TXB1; 9S,11,15S-trihydroxy-thrombox-13E-enoic acid [Thromboxanes [FA0303]]#8,8a-Deoxyoleandolide (see KEGG C11989) [Macrolides and lactone polyketides [PK04]]	0	2161	371.244	372.251	371.244	-0.0858115	C20H36O6	20	36	0	6	0	0	371.244	3024	2161	0	0	0	0.00939047	0.048817	0	0	0	0	0	0	0	0	0	0	0	0	0	0	0.0127451	0
	0	0	2163	372.037	373.044	372.037	0.101756	C9H17N3O9P2	9	17	3	9	2	0	372.037	3030	2163	0	0	0	0.0122521	0.0134873	0.0110621	0	0.0150102	0.0141374	0	0.0160538	0	0	0	0	0	0	0	0	0	0
	0	0	2165	372.106	373.114	372.107	-0.0450543	C12H24NO10P	12	24	1	10	1	0	372.106	3032	2165	0.0105045	0	0	0.0166324	0.0143251	0	0.010799	0.0126213	0	0.0211412	0.0114089	0	0.0153488	0	0.0171083	0.015235	0.0113941	0	0.0214131	0.0202496	0.0193318
	0	0	2166	372.166	373.174	372.166	-0.000223019	C17H27NO8	17	27	1	8	0	0	372.166	3033	2166	0.0661139	0.0373215	0.0386033	0.0569539	0.0565083	0.054345	0.0433128	0.040833	0.0644678	0.0431092	0.0298581	0.065774	0.0424813	0.0419429	0.0376225	0.0646002	0.0291334	0.0443634	0.0542809	0.0289751	0.03038
	0	0	2167	372.172	373.179	372.172	0.0337774	C23H23N3O2	23	23	3	2	0	0	372.172	3034	2167	0.0145654	0.0192782	0.0123854	0.0156764	0.00926418	0.0164657	0.0211069	0.0154049	0	0.016807	0.0117968	0.0173517	0.0161406	0.0142881	0.0153437	0.0136064	0.0105344	0.0134928	0	0	0
	0	0	2169	372.312	373.319	372.312	-0.185328	C21H43NO4	21	43	1	4	0	0	372.312	3036	2169	0	0	0	0.00892759	0	0.0108059	0	0	0	0	0	0	0.0112115	0	0.0118603	0	0	0	0	0	0
	0	0	2171	373.141	374.148	373.141	-0.00368494	C19H22N2O6	19	22	2	6	0	0	373.141	3039	2171	0.0136644	0.0140022	0.0204941	0.0319242	0.0181228	0.0285549	0.0349482	0.0183273	0.0262438	0.0265345	0.0194597	0.023847	0.0273952	0.0306132	0.0224943	0.0207129	0.0191705	0.0243774	0.0314025	0.0215051	0.0286033
	Deoxyloganin;7-Deoxyloganin#8-Epideoxyloganin#Deoxyloganin (see KEGG C06071) [C10 isoprenoids (monoterpenes) [PR0102]]#8-Epideoxyloganin (see KEGG C11648) [C10 isoprenoids (monoterpenes) [PR0102]]	0	2173	373.15	374.158	373.15	0.00212247	C17H26O9	17	26	0	9	0	0	373.15	3041	2173	0.801779	0.291029	0.237821	0.190144	0.225003	0.178179	0.145301	0.122682	0.137575	0.227341	0.1544	0.101066	0.0983544	0.0618533	0.0846557	0.078407	0.0967406	0.0801416	0.196358	0.0886918	0.0534242
	0	0	2174	373.174	374.182	373.175	-0.148054	C13H31N2O8P	13	31	2	8	1	0	373.174	3042	2174	0.0170707	0.0155388	0.0170075	0.0156685	0.0252854	0.0134996	0.0278476	0.0260738	0.0290134	0.0231846	0.0194537	0.0282137	0.0198157	0.0143584	0.0155567	0.0101551	0.0157416	0.0128775	0.0186089	0.0248098	0.027777
	0	0	2177	374.114	375.121	374.114	0.735664	C12H27NO8P2	12	27	1	8	2	0	374.114	3047	2177	0	0	0	0.0384917	0.0378332	0.0433681	0.0502943	0.0505292	0.0441595	0.0446142	0.0363428	0.0375337	0.0569396	0.0410529	0.0546198	0.0365832	0.0268653	0.0555022	0.0891106	0.0377559	0.0351142
	0	0	2178	374.122	375.129	374.122	-0.0568718	C12H26NO10P	12	26	1	10	1	0	374.122	3048	2178	0.0208451	0	0.0268439	0.0250846	0.0217131	0.0213918	0.0330519	0.0450309	0.0369653	0.0380887	0.038488	0.0299228	0.029934	0.0245876	0.0272186	0.024765	0.020643	0.0204287	0.0297438	0.0221229	0.0341801
	0	0	2183	374.98	375.987	374.98	-0.0890047	C10H17O7PS3	10	17	0	7	1	3	374.98	3054	2183	0.0303166	0.0352202	0.0213839	0.0127149	0.0216965	0.0194783	0.0203687	0.0263076	0.0268652	0.0322156	0.0213814	0.0174833	0.0187132	0.0264614	0.0221852	0.0148775	0.0229921	0.0162793	0.0181766	0.0214693	0.0306607
	0	0	2184	374.986	375.994	374.986	0.214896	C13H14O7P2S	13	14	0	7	2	1	374.986	3055	2184	0.0420716	0.0178224	0.0216129	0.0252914	0.0130912	0.0229645	0.035082	0.0288814	0.0266614	0.0417618	0.0266898	0.0213998	0.0398831	0.0531327	0.0521814	0.0312282	0.034125	0.0516873	0.0446709	0.0834753	0.0681106
	0	0	2187	375.154	376.161	375.154	-0.0257281	C12H29N2O9P	12	29	2	9	1	0	375.154	3058	2187	0.0156162	0.0156552	0.0287113	0.0258433	0.0273029	0.0204627	0.0274441	0.032614	0.0417985	0.0422009	0.035513	0.0306206	0.0267007	0.0175125	0.028622	0.0183524	0.0152305	0.0180641	0.0244754	0.0291265	0
	0	0	2188	375.158	376.165	375.158	0.427154	C17H29O7P	17	29	0	7	1	0	375.158	3059	2188	0.118707	0.136212	0.0651742	0.0498646	0.0579981	0.0551533	0.0734999	0.0988879	0.148289	0.0868791	0.0484871	0.0764586	0.0667195	0.0868679	0.0846316	0.0978367	0.0586407	0.111514	0.139875	0.0599038	0.081237
	0	0	2189	375.192	376.199	375.192	0.699088	C14H29N6O4P	14	29	6	4	1	0	375.192	3060	2189	0.0669444	0.0488263	0.0266852	0.0379348	0.0261896	0.0224519	0.0290375	0.0192377	0.0188977	0.0339068	0.0352403	0.0145878	0.0482363	0.0250162	0.0598405	0.0242905	0.0192678	0.028765	0.0303485	0.0334416	0.0605779
	3-Acetyl-5alpha-androstane-3beta,17beta-diol 3-acetate#5alpha-Androstane-3beta,17beta-diol diacetate;3beta,17beta-Diacetoxy-5alpha-androstane#MG(0:0/20:5(5Z,8Z,11Z,14Z,17Z)/0:0); 2-(5Z,8Z,11Z,14Z,17Z-eicosapentaenoyl)-glycerol [primary alcohol]#MG(20:5(5Z,8Z,11Z,14Z,17Z)/0:0/0:0); 1-(5Z,8Z,11Z,14Z,17Z-eicosapentaenoyl)-glycerol [primary alcohol]#MG(0:0/20:5(5Z,8Z,11Z,14Z,17Z)/0:0); 2-(20:5(5Z,8Z,…	0	2190	375.254	376.261	375.254	0.0195414	C23H36O4	23	36	0	4	0	0	375.254	3061	2190	0	0	0	0	0.0117622	0.0165528	0	0	0.017829	0	0	0	0	0	0	0	0.010789	0	0	0	0
	0	0	2192	375.993	377	375.993	0.104177	C9H16NO9PS2	9	16	1	9	1	2	375.993	3066	2192	0.0336102	0.0256865	0.0261725	0.0276779	0.0299333	0.0325964	0.0351333	0.032997	0.0289912	0.0404716	0.0331378	0.0380717	0.0264834	0.0423624	0.0420471	0.0155592	0.0295791	0.0331024	0.0397158	0.0331027	0.0638131
	0	0	2193	376.004	377.012	376.004	0.0657067	C8H16N3O8PS2	8	16	3	8	1	2	376.004	3067	2193	0.0143747	0	0.0107859	0.0136103	0.0091257	0.0125374	0.00955094	0	0	0.0159863	0.0129101	0.0155783	0.0164349	0.0215105	0.0129761	0.0123395	0.0145654	0.0148159	0	0.0212216	0
	0	0	2194	376.009	377.016	376.008	0.423671	C13H16NO6PS2	13	16	1	6	1	2	376.009	3068	2194	0.0124144	0	0	0.0102794	0	0.0119188	0	0.010196	0	0.0131141	0.0119436	0.0116989	0	0.0119801	0.0141066	0.00967622	0.0108238	0	0.0147272	0	0
	0	0	2195	376.025	377.033	376.025	0.0349524	C16H15N3O2S3	16	15	3	2	0	3	376.025	3069	2195	0	0	0	0	0.00872101	0	0.0102702	0	0	0	0	0.010914	0.0171028	0.0166024	0.00950808	0	0	0	0	0	0
	0	0	2196	376.045	377.052	376.045	0.269471	C14H20NO5PS2	14	20	1	5	1	2	376.045	3070	2196	0.0117031	0.0115069	0	0.00886347	0	0	0.013762	0.0194705	0.0202168	0.0113246	0.0115997	0.0123558	0.0132194	0.0118608	0.0145478	0	0.0157548	0	0	0.0130573	0.0217464
	0	0	2197	376.054	377.062	376.054	0.0593877	C15H15N5O3S2	15	15	5	3	0	2	376.054	3071	2197	0.0412577	0.022298	0.0287434	0.0206567	0.0315067	0.0212186	0.0370302	0.0586349	0.0522289	0.0473199	0.0447788	0.0335201	0.0270698	0.0178562	0.0330829	0.0171967	0.0241215	0.0208739	0.0260292	0.0298519	0.0297107
	0	0	2198	376.066	377.074	376.066	-0.0226024	C11H16N5O8P	11	16	5	8	1	0	376.066	3072	2198	0.0239992	0.0189461	0.0261379	0.0242161	0.0215438	0.0213793	0.0343935	0.0281688	0.0158254	0.043686	0.0340953	0.0245338	0.0440178	0.0409485	0.0354296	0.0255314	0.0247128	0.0301386	0.0309998	0.0464871	0.0394654
	0	0	2200	376.161	377.169	376.161	-0.0238621	C16H27NO9	16	27	1	9	0	0	376.161	3074	2200	0.0189499	0.0273297	0.0125381	0	0.0107673	0.0104868	0.014524	0.0180115	0.0213376	0.0145261	0.0128223	0.0140057	0.0131681	0.0124862	0.0143181	0.01682	0	0.0214654	0.0238082	0	0.0243515
	0	0	2201	376.226	377.233	376.226	-0.0404225	C18H36NO5P	18	36	1	5	1	0	376.226	3075	2201	0.0155737	0.0200062	0.0146822	0.020693	0.0246907	0.0262053	0.0292405	0.0258645	0.028875	0.0282791	0.0272538	0.0324902	0.0162688	0.0224849	0.0183253	0.0130903	0.0150278	0.0245349	0.0305137	0.021373	0.0223396
	0	0	2206	377.05	378.057	377.05	0.169155	C14H14N6O3S2	14	14	6	3	0	2	377.05	3080	2206	0.0162958	0	0.0122718	0.0131064	0.0177047	0.0185876	0.0174458	0.021031	0.0137014	0	0.013059	0.0124892	0.0147445	0.0170185	0.0175536	0.012888	0.0183013	0.0107108	0	0.0199843	0
	2-Arachidonoylglycerol;2-Arachidonoyl-sn-glycerol#1-Arachidonoylglycerol;1-Arachidonoyl-sn-glycerol#2-Arachidonylglycerol (see KEGG C13856); 1,3-dihydroxypropan-2-yl (5Z,8Z,11Z,14Z)-icosa-5,8,11,14-tetraenoate [primary alcohol]#MG(0:0/20:4(8Z,11Z,14Z,17Z)/0:0); 2-(8Z,11Z,14Z,17Z-eicosapentaenoyl)-glycerol [primary alcohol]#MG(20:4(5Z,8Z,11Z,14Z)/0:0/0:0); 1-(5Z,8Z,11Z,14Z-eicosatetraenoyl)-glycer…	0	2209	377.27	378.277	377.27	-0.0292125	C23H38O4	23	38	0	4	0	0	377.27	3084	2209	0.0343126	0.0127684	0.0269647	0.0233918	0.0451283	0.0410324	0.02393	0.0418033	0.0375506	0.0305712	0.0364349	0.0189901	0.0284302	0.0228256	0.015066	0.0155166	0.0328633	0.0170699	0	0.0220096	0.0287251
	4-Deoxy-beta-D-gluc-4-enuronosyl-(1,3)-N-acetyl-D-galactosamine#3-(4-Deoxy-beta-D-gluc-4-enuronosyl)-N-acetyl-D-glucosamine;3-(4-Deoxy-alpha-L-threo-hex-4-enopyranosyluronicacid)-2-acetamido-2-deoxy-D-glucose#Chondroitin (see KEGG C00401); Chondroitin [hemiacetal]	0	2211	378.104	379.111	378.104	-0.0157126	C14H21NO11	14	21	1	11	0	0	378.104	3088	2211	0.0144902	0	0	0.0103533	0.0140049	0.0126346	0.01257	0.0119176	0	0	0.0128383	0.00942781	0.0126371	0.0135979	0.0155779	0	0	0	0.015233	0.0142994	0
	Sphingosine 1-phosphate;Sphing-4-enine 1-phosphate#Sphingosine 1-phosphate (see KEGG C06124); (2-amino-3-hydroxy-octadec-4-enoxy)phosphonic acid [secondary alcohol]#Sphingosine-1-phosphate (see KEGG C06124); Sphing-4-enine-1-phosphate [Sphingoid base 1-phosphates [SP0105]]	0	2212	378.241	379.249	378.241	-0.0176263	C18H38NO5P	18	38	1	5	1	0	378.241	3089	2212	0.0909782	0.125595	0.111319	0.108601	0.112972	0.111193	0.146392	0.119081	0.130361	0.149374	0.151736	0.151941	0.101572	0.131768	0.113529	0.0798247	0.0827179	0.121513	0.112272	0.124095	0.112609
	0	0	2213	379.245	380.252	379.245	-0.417348	C17H36N2O7	17	36	2	7	0	0	379.245	3092	2213	0.0157704	0.021991	0.0258114	0.0177349	0.0228809	0.0209749	0.0232297	0.0145868	0.0230396	0.0261255	0.0302911	0.0278238	0.0187423	0.0244998	0.0232437	0.0141531	0.0151519	0.0214227	0.0283955	0.0190752	0.021238
	N-Acetyl-D-glucosamine 1,6-bisphosphate;N-Acetyl-alpha-D-glucosamine 1,6-bisphosphate	0	2215	380.015	381.023	380.015	-0.0139415	C8H17NO12P2	8	17	1	12	2	0	380.015	3095	2215	0.0243036	0.0301961	0.0335453	0.0198539	0.0261816	0.0261466	0.02851	0.0326264	0.0282801	0.0298117	0.0287947	0.0166426	0.0167663	0.0237907	0.0225487	0.016959	0.0107673	0.0213285	0.023328	0.0173284	0
	Sphinganine 1-phosphate;Dihydrosphingosine 1-phosphate#Sphinganine 1-phosphate (see KEGG C01120); (2-amino-3-hydroxy-octadecoxy)phosphonic acid [secondary alcohol]#Sphinganine-phosphate (see KEGG C01120); Sphinganine-1-phosphate [Sphingoid base 1-phosphates [SP0105]]	0	2217	380.257	381.264	380.257	0.0547866	C18H40NO5P	18	40	1	5	1	0	380.257	3097	2217	0.0425977	0.0670238	0.042101	0.0427325	0.0358039	0.0353338	0.0466315	0.053906	0.0685845	0.0964227	0.0780492	0.0561343	0.0334546	0.0464026	0.0427719	0.0208629	0.0258766	0.0345711	0.0365895	0.0312265	0.0236355
	0	0	2218	380.278	381.285	380.278	0.723155	C18H35N7O2	18	35	7	2	0	0	380.278	3098	2218	0.0269087	0.0130828	0.010503	0.0231487	0.011087	0	0.0139044	0.0137052	0	0.0128881	0.0154602	0	0.0163917	0	0.0163725	0	0	0.0123985	0	0.0147238	0.0205831
	0	0	2219	380.987	381.995	380.987	-0.239727	C12H15O8PS2	12	15	0	8	1	2	380.987	3101	2219	0.0237103	0.0144501	0.0213481	0.0172904	0.0155323	0.0121798	0.0182584	0.017354	0.0166749	0.0308711	0.0162422	0.0149288	0.023198	0.0205304	0.027252	0.00906848	0.0177249	0	0	0.0267547	0.0253258
	0	0	2220	381.096	382.103	381.096	0.0528371	C14H23O10P	14	23	0	10	1	0	381.096	3102	2220	0.0476346	0.0265121	0.0244845	0.0345942	0.0337711	0.023591	0.0162889	0.0208172	0.015573	0.0238293	0.0166453	0.0242421	0	0.0134047	0.0224237	0.0101408	0.0133446	0.0164651	0.0196357	0.0124636	0
	0	0	2221	381.11	382.117	381.11	0.371612	C21H22N2OS2	21	22	2	1	0	2	381.11	3103	2221	0.529177	0.182136	0.710827	0.770896	0.765298	0.780316	1.0431	0.955979	0.800913	0.827102	0.791074	0.822096	0.820546	0.695514	0.946524	0.606945	0.473012	0.527671	0.812445	0.914999	0.742832
	0	0	2223	381.184	382.191	381.184	0.313644	C20H31O5P	20	31	0	5	1	0	381.184	3105	2223	0	0.0658664	0.0189614	0	0.0148651	0.0150774	0.0139748	0.0249505	0.0147871	0.0209636	0.021878	0.0148581	0	0.0119021	0.01425	0	0	0	0.0210761	0.0209821	0
	0	0	2224	381.232	382.239	381.232	-0.0131154	C18H38O6S	18	38	0	6	0	1	381.232	3106	2224	0	0.0165445	0	0.00898989	0.034521	0.011065	0	0.0120659	0.0137891	0	0.0126701	0.0133687	0.00991899	0	0.00945845	0.0109669	0.0113058	0.0130121	0.0275384	0	0.0256616
	0	0	2225	381.247	382.254	381.247	-0.0668858	C22H38O3S	22	38	0	3	0	1	381.247	3107	2225	0.0139526	0.0253498	0.0175564	0.0146677	0.0120847	0.0146742	0	0.0159986	0	0	0.0273895	0	0.0190367	0	0.0139069	0	0	0	0.0171063	0.0296786	0.0239012
	0	0	2226	381.261	382.268	381.261	-0.258791	C17H38N2O7	17	38	2	7	0	0	381.261	3108	2226	0	0	0	0	0.00969766	0	0.0137346	0.0139665	0	0.0236874	0.0168666	0.0134489	0	0.0124521	0	0	0	0	0	0	0
	Pentacosanoic acid; pentacosanoic acid [carboxylic acid]#pentacosanoic acid [Straight chain fatty acids [FA0101]]#(+)-Isopentacosanoic acid; 23-methyl-tetracosanoic acid [Branched fatty acids [FA0102]]#Mycosanoic acid (C25); 2S,4S-dimethyl-tricosanoic acid [Branched fatty acids [FA0102]]#Mycocerosic acid (C25); 2R,4R-dimethyl-tricosanoic acid [Branched fatty acids [FA0102]]#24:0(18Me); 18-methyl-…	0	2228	381.374	382.381	381.374	-0.0306104	C25H50O2	25	50	0	2	0	0	381.374	3110	2228	0.0110273	0	0.0196763	0.0164656	0.0110312	0.0166634	0.0147748	0.0102484	0	0	0.0100129	0.0217753	0.0120043	0.0108057	0.0172096	0.019977	0.0172632	0.0147301	0.0185187	0.0125218	0
	0	0	2231	382.052	383.059	382.052	0.738567	C16H18NO6PS	16	18	1	6	1	1	382.052	3115	2231	0.0205424	0.0349595	0.0163083	0.0159812	0.012307	0.0151739	0.0139282	0.0205431	0.013944	0	0.0121009	0.0139862	0.0178043	0.0180149	0.0207087	0	0.0110384	0	0.0227797	0.0173263	0.0253102
	0	0	2234	382.966	383.974	382.967	-0.382895	C11H13O9PS2	11	13	0	9	1	2	382.966	3122	2234	0.0309394	0.0497771	0.0188003	0.0215456	0.0152104	0.0251103	0.0216526	0.0262807	0.0188604	0.0251284	0.0217669	0.01836	0.0336499	0.0291491	0.0193737	0.0197697	0	0.0134332	0.0199687	0.0288439	0.0217135
	0	0	2238	383.084	384.091	383.084	0.351291	C16H21N2O5PS	16	21	2	5	1	1	383.084	3126	2238	0.0184732	0.0138594	0.0249863	0.021423	0.0198227	0.0241671	0.0264517	0.0311529	0.0226489	0.0234891	0.0263421	0.0108695	0.0221901	0.0129354	0.0182893	0.0172775	0.0182409	0.0114639	0.0165344	0.0202056	0.0186897
	0	0	2239	383.086	384.093	383.086	0.0896221	C12H21N2O10P	12	21	2	10	1	0	383.086	3127	2239	0.0217092	0	0.0249863	0.0309111	0.028394	0.0334635	0.0273117	0.0290613	0.023385	0.0258579	0.0180432	0.0198959	0.0268261	0.0279678	0.0259668	0.0211956	0.0201745	0.0224517	0.032966	0.0180604	0
	0	0	2241	383.143	384.15	383.143	0.202812	C13H28N4O5S2	13	28	4	5	0	2	383.143	3130	2241	0.0161757	0.0499681	0.015345	0	0.0110527	0	0	0	0	0	0.0226638	0	0.0161278	0	0.0102273	0	0	0	0.016586	0.0205286	0.0192917
	MG(0:0/20:1(11Z)/0:0); 2-(11-eicosenoyl)-glycerol [primary alcohol]#MG(20:1(11Z)/0:0/0:0); 1-(11-eicosenoyl)-glycerol [primary alcohol]#Tricosanedioic acid; Tricosanedioic acid [Dicarboxylic acids [FA0117]]	0	2242	383.317	384.324	383.317	-0.00282534	C23H44O4	23	44	0	4	0	0	383.317	3131	2242	0.0167303	0.0169734	0	0.014533	0.0142962	0	0	0	0.0126543	0.0132072	0	0	0.00990241	0	0.0124134	0	0	0	0	0.0124245	0
	Mycolipanolic acid (C24); 2S,4S,6S-trimethyl-3S-hydroxy-heneicosanoic acid [Branched fatty acids [FA0102]]#DL-Cerebronic acid; 2-hydroxy-tetracosanoic acid [Hydroxy fatty acids [FA0105]]#24-hydroxy-tetracosanoic acid [Hydroxy fatty acids [FA0105]]#3-hydroxy-tetracosanoic acid [Hydroxy fatty acids [FA0105]]#2R-hydroxy-tetracosanoic acid [Hydroxy fatty acids [FA0105]]	0	2243	383.353	384.36	383.353	0.0147827	C24H48O3	24	48	0	3	0	0	383.353	3132	2243	0	0	0.0121812	0	0	0	0	0	0	0	0	0	0	0	0.0793664	0.0168604	0.0106069	0.0119958	0	0	0
	0	0	2246	384.012	385.019	384.012	0.339399	C8H13N5O9P2	8	13	5	9	2	0	384.012	3136	2246	0.687232	0.484798	0.596702	0.835118	0.754577	0.691074	0.807795	0.756592	0.525857	0.680251	0.815897	0.616839	1.0335	0.778574	0.65673	0.60027	0.43539	0.484196	0.644713	0.69754	0.632849
	0	0	2248	384.033	385.04	384.033	-0.694602	C14H15N3O6S2	14	15	3	6	0	2	384.033	3138	2248	0.340032	0.292689	0.2093	0.205449	0.168801	0.151091	0.201761	0.180861	0.134559	0.276714	0.229644	0.224774	0.324148	0.303015	0.317915	0.211655	0.248727	0.233683	0.205541	0.263477	0.292913
	0	0	2250	384.17	385.177	384.17	-0.38413	C15H31NO8S	15	31	1	8	0	1	384.17	3140	2250	0.0157296	0.0179687	0.0132681	0	0.010872	0	0.0109841	0.0169643	0.0174064	0.0136632	0	0.0148364	0.0109231	0.0158341	0.0221627	0.0134328	0	0.0206897	0.0230549	0	0
	0	0	2252	384.984	385.992	384.984	0.0257387	C9H12N2O11P2	9	12	2	11	2	0	384.984	3143	2252	0	0.0133677	0	0.0102533	0.00988456	0.0112123	0.0140485	0.0155158	0	0.0176788	0.0138177	0.0110134	0.0106579	0.0101352	0.0122541	0	0	0	0	0	0
	0	0	2253	384.996	386.003	384.996	0.351396	C8H12N4O10P2	8	12	4	10	2	0	384.996	3144	2253	0.0221994	0.02624	0.014237	0.016614	0.0188364	0.0341081	0.0251514	0.0110571	0	0.0572741	0.0379358	0.0176004	0.0397442	0.152441	0.0943185	0.0284483	0.0208161	0.0444968	0.0354479	0.0192677	0
	0	0	2254	385.009	386.016	385.009	0.0871279	C14H15N2O5PS2	14	15	2	5	1	2	385.009	3145	2254	0.0112943	0.012891	0	0.0162517	0.0156726	0.0143465	0.0156387	0.0186533	0.0143302	0.0136028	0.0126724	0.0135915	0.0225605	0.0160238	0.0151508	0.0151289	0.0113756	0.0112519	0.0145508	0.016373	0
	Burseran#(+)-Eudesmin;Pinoresinol dimethyl ether#3,5-Di-O-methyl-8-prenylafzelechin-4beta-ol [Flavans, Flavanols and Leucoanthocyanidins [PK1202]]#4,5-Di-O-methyl-8-prenylafzelechin-4beta-ol [Flavans, Flavanols and Leucoanthocyanidins [PK1202]]	1	2256	385.166	386.173	385.166	0.0469486	C22H26O6	22	26	0	6	0	0	385.166	3148	2256	0.437172	0.427883	0.228785	0.302628	0.264273	0.158748	0.349616	0.416826	0.223652	0.31725	0.304351	0.209874	0.323182	0.252439	0.290466	0.229091	0.295816	0.286738	0.417647	0.348356	0.26264
	0	0	2257	385.307	386.314	385.307	0.0537934	C21H42N2O4	21	42	2	4	0	0	385.307	3149	2257	0	0	0.0377076	0.0106662	0	0	0	0	0.0397722	0	0	0	0.0116056	0	0.0111255	0	0	0	0	0	0
	Cholesterol;Cholest-5-en-3beta-ol#5alpha-Cholest-7-en-3beta-ol;Lathosterol#5beta-Cholestan-3-one;Coprostan-3-one#5alpha-Cholestan-3-one#5alpha-Cholest-8-en-3beta-ol;Zymostenol;Cholestenol#5,6beta-Epoxy-5beta-cholestane#5,6alpha-Epoxy-5alpha-cholestane#3beta-Hydroxycholest-4-ene;Allocholesterol#Cholesterol (see KEGG C00187); 10,13-dimethyl-17-(6-methylheptan-2-yl)-2,3,4,7,8,9,11,12,14,15,16,17-dod…	0	2258	385.348	386.355	385.348	0.044225	C27H46O	27	46	0	1	0	0	385.348	3150	2258	0.038657	0.0328456	0.0507385	0.0567519	0.0483391	0.0462212	0.0411803	0.0401241	0.0515242	0.0328893	0.057679	0.0530679	0.0507813	0.0446124	0.0421266	0.0499462	0.0452642	0.0396397	0.0328301	0.0341806	0.03145
	0	0	2259	386.01	387.017	386.01	0.344227	C17H13N3O2S3	17	13	3	2	0	3	386.01	3156	2259	0.0676916	0.0482716	0.0551385	0.0723729	0.0704922	0.0653479	0.0773796	0.0670907	0.0514253	0.062	0.0731563	0.0506386	0.10078	0.0798692	0.0564529	0.0524972	0.0421999	0.0499403	0.0600645	0.0654474	0.0650333
	0	0	2260	386.016	387.023	386.016	-0.114464	C10H17N3O7S3	10	17	3	7	0	3	386.016	3157	2260	0	0	0	0.0208184	0.0321858	0.0233365	0.0312733	0.0434944	0	0.0467286	0.0315373	0.0247961	0.0228093	0.0248424	0	0.0164108	0	0.022287	0	0.0312577	0
	0	0	2264	386.122	387.129	386.122	0.0458611	C13H26NO10P	13	26	1	10	1	0	386.122	3161	2264	0.0299421	0.0188011	0.0331429	0.047064	0.0382409	0.0377186	0.0511272	0.0542532	0.0471838	0.0449731	0.0404454	0.0436816	0.0456324	0.0415718	0.040424	0.0368943	0.0315293	0.0412249	0.0433246	0.0453296	0.0369252
	0	0	2265	386.149	387.156	386.149	-0.142233	C16H26N3O6P	16	26	3	6	1	0	386.149	3162	2265	0	0	0	0	0	0.0107557	0	0	0	0.0119808	0.0119732	0.0110455	0	0	0.00962213	0.00906156	0.0117205	0.0106958	0	0	0
	0	0	2266	386.182	387.189	386.182	0.0666784	C18H29NO8	18	29	1	8	0	0	386.182	3164	2266	0	0	0	0.0112302	0	0	0.0114513	0.0104454	0.0218544	0.012623	0	0.0218358	0.0123469	0.0129179	0.0109058	0.0215347	0	0.0105603	0.0159326	0	0.0216166
	N-linoleoyl taurine; N-(9Z,12Z-octadecadienoyl)-taurine [N-acyl amines [FA0802]]	0	2267	386.237	387.244	386.237	0.0446617	C20H37NO4S	20	37	1	4	0	1	386.237	3165	2267	0.0318458	0.0388983	0.0237134	0.0595179	0.0333561	0.0866478	0.0459173	0.0351784	0.0217256	0.0346395	0.0396577	0.0247964	0.0527042	0.0711718	0.0835848	0.0534943	0.0340579	0.0524469	0.0801345	0.0352418	0.0375243
	0	0	2271	386.989	387.996	386.989	0.00839818	C10H14O12P2	10	14	0	12	2	0	386.989	3171	2271	0.0219821	0.0133494	0.0112385	0.0211874	0.0139368	0.0204907	0.0269434	0.0191106	0.0130853	0.0230416	0.0242844	0.0211398	0.0281594	0.0215445	0.0191878	0.0169567	0.0162994	0.0143192	0.0145502	0.0150172	0.0208702
[truncated: 1,542 more rows]

## Sheet: CNP subset
												Ttests
													Control	CNP 24h	Virus 29d	Virus 28d + CNP 24h	Virus 6d	Acute Virus and 2nd Hit
												PC1	0.246692	0.422957	0.0160258	0.247571	7.04168e-06	0.00122029
												PC2	0.0118713	0.0475779	0.694005	0.000169895	0.232352	0.254415																															MDiN
[truncated: 31,515 more rows]
[truncated: 32 more columns]

## Sheet: DWCNT subset
														T-tests on principal components
[truncated: 31,516 more rows]
[truncated: 31 more columns]
